# Supplementary material for: The role of energy storage in deep decarbonization of electricity production
Source: Nat Commun. 2019 Jul 30;10:3413. doi: 10.1038/s41467-019-11161-5 (PMC6667472; doi:10.1038/s41467-019-11161-5)
Supplement: Supplementary file 4 — Supplementary Data 1 [file 41467_2019_11161_MOESM4_ESM.xlsx]

## Sheet: CA
System	Year	Minimum-Dispatchability Requirement (GW)	Wind Penetration (GW)	Solar Penetration (GW)	CO2-Emissions Tax ($/t)	Energy Storage Technology	Optimized Value of Objective Function (1) ($)	Installed Energy Storage Power Capacity (MW)	Installed Energy Storage Energy Capacity (MWh)	Reduced Cost of Energy Storage Power Capacity ($)	Reduced Cost of Energy Storage Energy Capacity ($)	Total Wind and Solar Energy Curtailment	Total CO2 Emissions (t)
CA	2010	0	0	0	0	ACAES	9.00375e+08	0	0	42545.7	0	NaN	1.04558e+07
CA	2010	0	10	0	0	ACAES	4.93805e+08	0	0	19503.1	0	0.307899	5.73246e+06
CA	2010	0	20	0	0	ACAES	2.98788e+08	0	0	5875.8	0	0.485059	3.46859e+06
CA	2010	0	0	0	50	ACAES	1.42291e+09	0	0	0	0	NaN	1.04481e+07
CA	2010	0	10	0	50	ACAES	7.80319e+08	0	0	0	0	0.307899	5.72913e+06
CA	2010	0	20	0	50	ACAES	4.72146e+08	0	0	0	0	0.485059	3.46653e+06
CA	2010	0	0	0	100	ACAES	1.94523e+09	0	0	0	0	NaN	1.04461e+07
CA	2010	0	10	0	100	ACAES	1.0656e+09	256.449	2436.27	0	0	0.291705	5.61736e+06
CA	2010	0	20	0	100	ACAES	6.34786e+08	793.803	8413	0	0	0.455152	3.07149e+06
CA	2010	0	0	0	200	ACAES	2.98982e+09	0	0	0	0	NaN	1.04458e+07
CA	2010	0	10	0	200	ACAES	1.61401e+09	914.504	9455.04	0	0	0.258118	5.38836e+06
CA	2010	0	20	0	200	ACAES	9.21951e+08	1748.84	18882.2	0	0	0.429363	2.73424e+06
CA	2010	0	0	20	0	ACAES	4.5673e+08	0	0	0	0	0.506018	5.30056e+06
CA	2010	0	10	20	0	ACAES	1.87626e+08	0	0	9491.3	678.73	0.517477	2.17663e+06
CA	2010	0	20	20	0	ACAES	8.26665e+07	0	0	21044.7	2064.81	0.60186	958938
CA	2010	0	0	20	50	ACAES	7.03344e+08	1410	11387.2	0	0	0.419183	4.41747e+06
CA	2010	0	10	20	50	ACAES	2.96434e+08	0	0	0	0	0.517477	2.17593e+06
CA	2010	0	20	20	50	ACAES	1.30606e+08	0	0	4687.83	1634.53	0.60186	958731
CA	2010	0	0	20	100	ACAES	9.082e+08	2584	20358.3	0	0	0.365625	3.88506e+06
CA	2010	0	10	20	100	ACAES	3.96201e+08	813.899	6185.63	0	0	0.49545	1.81853e+06
CA	2010	0	20	20	100	ACAES	1.78539e+08	0	0	0	0	0.60186	958638
CA	2010	0	0	20	200	ACAES	1.27471e+09	3790.64	28857.5	0	0	0.328022	3.51698e+06
CA	2010	0	10	20	200	ACAES	5.55874e+08	2061.75	15977.8	0	0	0.47129	1.42998e+06
CA	2010	0	20	20	200	ACAES	2.71647e+08	426.368	3410.95	0	0	0.596642	842089
CA	2010	0	0	40	0	ACAES	4.1296e+08	0	0	0	0	0.727838	4.79268e+06
CA	2010	0	10	40	0	ACAES	1.67276e+08	0	0	0	166.294	0.690289	1.94052e+06
CA	2010	0	20	40	0	ACAES	7.21718e+07	0	0	22640.3	2113.85	0.718417	837144
CA	2010	0	0	40	50	ACAES	5.91342e+08	3006	26814	0	0	0.622663	2.69943e+06
CA	2010	0	10	40	50	ACAES	2.64275e+08	27.0768	231.507	0	0	0.689727	1.92529e+06
CA	2010	0	20	40	50	ACAES	1.14024e+08	0	0	7203.5	1706.92	0.718417	836999
CA	2010	0	0	40	100	ACAES	7.04223e+08	4850.51	39552.8	0	0	0.58129	1.90037e+06
CA	2010	0	10	40	100	ACAES	3.44901e+08	1254.97	10900.9	0	0	0.667656	1.35517e+06
CA	2010	0	20	40	100	ACAES	1.55871e+08	0	0	0	236.983	0.718417	836925
CA	2010	0	0	40	200	ACAES	8.60939e+08	6832.07	52262.2	0	0	0.550589	1.31801e+06
CA	2010	0	10	40	200	ACAES	4.43582e+08	3191.3	27285.6	0	0	0.643093	732151
CA	2010	0	20	40	200	ACAES	2.36842e+08	448.473	3834.44	0	0	0.714516	712521
CA	2010	0	0	0	0	DCAES	9.00375e+08	0	0	0	0	NaN	1.04558e+07
CA	2010	0	10	0	0	DCAES	4.93805e+08	0	0	0	0	0.307899	5.73246e+06
CA	2010	0	20	0	0	DCAES	2.98788e+08	0	0	0	0	0.485059	3.46859e+06
CA	2010	0	0	0	50	DCAES	1.42291e+09	0	0	0	0	NaN	1.04481e+07
CA	2010	0	10	0	50	DCAES	7.78793e+08	417.768	14903.2	0	0	0.281382	5.47492e+06
CA	2010	0	20	0	50	DCAES	4.65826e+08	949.225	38091.5	0	0	0.45111	2.82302e+06
CA	2010	0	0	0	100	DCAES	1.94523e+09	0	0	0	0	NaN	1.04461e+07
CA	2010	0	10	0	100	DCAES	1.05661e+09	888.827	39143.1	0	0	0.257064	5.24003e+06
CA	2010	0	20	0	100	DCAES	6.18635e+08	1820.28	111995	0	0	0.424341	2.31756e+06
CA	2010	0	0	0	200	DCAES	2.98982e+09	0	0	24158.8	0	NaN	1.04458e+07
CA	2010	0	10	0	200	DCAES	1.60179e+09	1483.04	71112.6	0	0	0.235534	5.03216e+06
CA	2010	0	20	0	200	DCAES	8.98908e+08	3099.52	318509	0	0	0.389255	1.66455e+06
CA	2010	0	0	20	0	DCAES	4.5312e+08	904.989	12894.4	0	0	0.449942	4.48255e+06
CA	2010	0	10	20	0	DCAES	1.87626e+08	0	0	0	0	0.517477	2.17663e+06
CA	2010	0	20	20	0	DCAES	8.26665e+07	0	0	544.608	0	0.60186	958938
CA	2010	0	0	20	50	DCAES	6.88119e+08	2271.14	39037.8	0	0	0.387071	3.57618e+06
CA	2010	0	10	20	50	DCAES	2.92838e+08	764.848	21451.2	0	0	0.496864	1.69237e+06
CA	2010	0	20	20	50	DCAES	1.30606e+08	0	0	0	0	0.60186	958731
CA	2010	0	0	20	100	DCAES	9.10416e+08	3103.27	50252.6	0	0	0.361464	3.21141e+06
CA	2010	0	10	20	100	DCAES	3.86643e+08	1549.64	44044.2	0	0	0.480766	1.3166e+06
CA	2010	0	20	20	100	DCAES	1.78539e+08	0	0	0	0	0.60186	958638
CA	2010	0	0	20	200	DCAES	1.33911e+09	3995	95175	0	0	0.33908	2.89079e+06
CA	2010	0	10	20	200	DCAES	5.56432e+08	2614.35	138986	0	0	0.461354	868272
CA	2010	0	20	20	200	DCAES	2.66666e+08	965.442	27564.7	0	0	0.591969	638538
CA	2010	0	0	40	0	DCAES	3.99851e+08	1848	25666.7	0	0	0.664612	2.96078e+06
CA	2010	0	10	40	0	DCAES	1.67276e+08	0	0	0	0	0.690289	1.94052e+06
CA	2010	0	20	40	0	DCAES	7.21718e+07	0	0	0	0	0.718417	837144
CA	2010	0	0	40	50	DCAES	5.82733e+08	3788	47890.6	0	0	0.619943	1.69442e+06
CA	2010	0	10	40	50	DCAES	2.58487e+08	1040.44	16647	0	0	0.672985	1.29232e+06
CA	2010	0	20	40	50	DCAES	1.14024e+08	0	0	0	0	0.718417	836999
CA	2010	0	0	40	100	DCAES	7.47612e+08	5033	62072.7	0	0	0.599667	1.13218e+06
CA	2010	0	10	40	100	DCAES	3.3599e+08	2014.4	35339.8	0	0	0.660679	836514
CA	2010	0	20	40	100	DCAES	1.55871e+08	0	0	0	0	0.718417	836925
CA	2010	0	0	40	200	DCAES	1.05354e+09	6678.59	125478	0	0	0.578277	547359
CA	2010	0	10	40	200	DCAES	4.7423e+08	3095.84	56606.5	0	0	0.651064	483478
CA	2010	0	20	40	200	DCAES	2.33252e+08	971.122	17271.4	0	0	0.711958	538206
CA	2010	0	0	0	0	PbA	9.00375e+08	0	0	11884.8	15692.9	NaN	1.04558e+07
CA	2010	0	10	0	0	PbA	4.93805e+08	0	0	0	14040	0.307899	5.73246e+06
CA	2010	0	20	0	0	PbA	2.98788e+08	0	0	0	13915.3	0.485059	3.46859e+06
CA	2010	0	0	0	50	PbA	1.42291e+09	0	0	6911.66	14080.8	NaN	1.04481e+07
CA	2010	0	10	0	50	PbA	7.80319e+08	0	0	0	11264.1	0.307899	5.72913e+06
CA	2010	0	20	0	50	PbA	4.72146e+08	0	0	0	10401.2	0.485059	3.46653e+06
CA	2010	0	0	0	100	PbA	1.94523e+09	0	0	1944.48	12454.8	NaN	1.04461e+07
CA	2010	0	10	0	100	PbA	1.06674e+09	0	0	0	7888.23	0.307899	5.72824e+06
CA	2010	0	20	0	100	PbA	6.45454e+08	0	0	0	6545.8	0.485059	3.46604e+06
CA	2010	0	0	0	200	PbA	2.98982e+09	0	0	0	8538.9	NaN	1.04458e+07
CA	2010	0	10	0	200	PbA	1.63956e+09	0	0	0	327.665	0.307899	5.72817e+06
CA	2010	0	20	0	200	PbA	9.92051e+08	0	0	0	0	0.485059	3.46596e+06
CA	2010	0	0	20	0	PbA	4.5673e+08	0	0	0	10783.1	0.506018	5.30056e+06
CA	2010	0	10	20	0	PbA	1.87626e+08	0	0	0	13778.9	0.517477	2.17663e+06
CA	2010	0	20	20	0	PbA	8.26665e+07	0	0	0	16803.1	0.60186	958938
CA	2010	0	0	20	50	PbA	7.21656e+08	0	0	0	5869.9	0.506018	5.29767e+06
CA	2010	0	10	20	50	PbA	2.96434e+08	0	0	0	9566.29	0.517477	2.17593e+06
CA	2010	0	20	20	50	PbA	1.30606e+08	0	0	0	14587.8	0.60186	958731
CA	2010	0	0	20	100	PbA	9.86518e+08	0	0	0	295.735	0.506018	5.2971e+06
CA	2010	0	10	20	100	PbA	4.05223e+08	0	0	0	5023.07	0.517477	2.17575e+06
CA	2010	0	20	20	100	PbA	1.78539e+08	0	0	0	12199.8	0.60186	958638
CA	2010	0	0	20	200	PbA	1.48128e+09	1834.12	8951.99	0	0	0.41977	4.46684e+06
CA	2010	0	10	20	200	PbA	6.22445e+08	149.642	538.71	0	0	0.514453	2.12909e+06
CA	2010	0	20	20	200	PbA	2.74403e+08	0	0	0	6443.28	0.60186	958637
CA	2010	0	0	40	0	PbA	4.1296e+08	0	0	0	10325.8	0.727838	4.79268e+06
CA	2010	0	10	40	0	PbA	1.67276e+08	0	0	0	13715	0.690289	1.94052e+06
CA	2010	0	20	40	0	PbA	7.21718e+07	0	0	0	17027.3	0.718417	837144
CA	2010	0	0	40	50	PbA	6.52499e+08	0	0	0	4677.85	0.727838	4.78998e+06
CA	2010	0	10	40	50	PbA	2.6428e+08	0	0	0	9684.33	0.690289	1.9399e+06
CA	2010	0	20	40	50	PbA	1.14024e+08	0	0	0	14531.8	0.718417	836999
CA	2010	0	0	40	100	PbA	8.9198e+08	0	0	0	0	0.727838	4.78949e+06
CA	2010	0	10	40	100	PbA	3.61269e+08	0	0	0	5805.69	0.690289	1.93974e+06
CA	2010	0	20	40	100	PbA	1.55871e+08	0	0	0	12358.4	0.718417	836925
CA	2010	0	0	40	200	PbA	1.28536e+09	3022.04	20005.3	0	0	0.632521	2.98527e+06
CA	2010	0	10	40	200	PbA	5.55175e+08	72.7364	290.945	0	0	0.689312	1.91555e+06
CA	2010	0	20	40	200	PbA	2.39563e+08	0	0	0	6966.32	0.718417	836917
CA	2010	0	0	0	0	Li-ion	9.00375e+08	0	0	48585.1	26758.3	NaN	1.04558e+07
CA	2010	0	10	0	0	Li-ion	4.93805e+08	0	0	27011.4	25866.3	0.307899	5.73246e+06
CA	2010	0	20	0	0	Li-ion	2.98788e+08	0	0	21988.2	25655.4	0.485059	3.46859e+06
CA	2010	0	0	0	50	Li-ion	1.42291e+09	0	0	43611.9	25146.2	NaN	1.04481e+07
CA	2010	0	10	0	50	Li-ion	7.80319e+08	0	0	9823.45	23745.5	0.307899	5.72913e+06
CA	2010	0	20	0	50	Li-ion	4.72146e+08	0	0	1301.13	23408.2	0.485059	3.46653e+06
CA	2010	0	0	0	100	Li-ion	1.94523e+09	0	0	38644.8	23520.2	NaN	1.04461e+07
CA	2010	0	10	0	100	Li-ion	1.06674e+09	0	0	0	21538.5	0.307899	5.72824e+06
CA	2010	0	20	0	100	Li-ion	6.45454e+08	0	0	0	20662.1	0.485059	3.46604e+06
CA	2010	0	0	0	200	Li-ion	2.98982e+09	0	0	29293.3	20324.4	NaN	1.04458e+07
CA	2010	0	10	0	200	Li-ion	1.63956e+09	0	0	0	14978	0.307899	5.72817e+06
CA	2010	0	20	0	200	Li-ion	9.92051e+08	0	0	0	13844.2	0.485059	3.46596e+06
CA	2010	0	0	20	0	Li-ion	4.5673e+08	0	0	16598.8	23151.9	0.506018	5.30056e+06
CA	2010	0	10	20	0	Li-ion	1.87626e+08	0	0	17105.4	27527.7	0.517477	2.17663e+06
CA	2010	0	20	20	0	Li-ion	8.26665e+07	0	0	28910.2	28839.3	0.60186	958938
CA	2010	0	0	20	50	Li-ion	7.21656e+08	0	0	0	19169.5	0.506018	5.29767e+06
CA	2010	0	10	20	50	Li-ion	2.96434e+08	0	0	0	25652.4	0.517477	2.17593e+06
CA	2010	0	20	20	50	Li-ion	1.30606e+08	0	0	12523.2	28450.1	0.60186	958731
CA	2010	0	0	20	100	Li-ion	9.86518e+08	0	0	0	13558	0.506018	5.2971e+06
CA	2010	0	10	20	100	Li-ion	4.05223e+08	0	0	0	20878.1	0.517477	2.17575e+06
CA	2010	0	20	20	100	Li-ion	1.78539e+08	0	0	0	27832.2	0.60186	958638
CA	2010	0	0	20	200	Li-ion	1.51623e+09	0	0	0	2882.64	0.506018	5.29706e+06
CA	2010	0	10	20	200	Li-ion	6.22798e+08	0	0	0	12303.9	0.517477	2.17574e+06
CA	2010	0	20	20	200	Li-ion	2.74403e+08	0	0	0	23224.6	0.60186	958637
CA	2010	0	0	40	0	Li-ion	4.1296e+08	0	0	10669.5	23637.7	0.727838	4.79268e+06
CA	2010	0	10	40	0	Li-ion	1.67276e+08	0	0	5051.43	27094.5	0.690289	1.94052e+06
CA	2010	0	20	40	0	Li-ion	7.21718e+07	0	0	31648.6	28686.5	0.718417	837144
CA	2010	0	0	40	50	Li-ion	6.52499e+08	0	0	0	18725.2	0.727838	4.78998e+06
CA	2010	0	10	40	50	Li-ion	2.6428e+08	0	0	0	23524.4	0.690289	1.9399e+06
CA	2010	0	20	40	50	Li-ion	1.14024e+08	0	0	16851.8	28210.6	0.718417	836999
CA	2010	0	0	40	100	Li-ion	8.9198e+08	0	0	0	13200.6	0.727838	4.78949e+06
CA	2010	0	10	40	100	Li-ion	3.61269e+08	0	0	0	20893.7	0.690289	1.93974e+06
CA	2010	0	20	40	100	Li-ion	1.55871e+08	0	0	2043.37	27734.5	0.718417	836925
CA	2010	0	0	40	200	Li-ion	1.37093e+09	0	0	0	2759.22	0.727838	4.78945e+06
CA	2010	0	10	40	200	Li-ion	5.55243e+08	0	0	0	11632.4	0.690289	1.93974e+06
CA	2010	0	20	40	200	Li-ion	2.39563e+08	0	0	0	22696.9	0.718417	836917
CA	2010	0	0	0	0	Li-ion (Reduced cost)	9.00375e+08	0	0	0	20907.3	NaN	1.04558e+07
CA	2010	0	10	0	0	Li-ion (Reduced cost)	4.93805e+08	0	0	0	18446.4	0.307899	5.73246e+06
CA	2010	0	20	0	0	Li-ion (Reduced cost)	2.98788e+08	0	0	0	18156.5	0.485059	3.46859e+06
CA	2010	0	0	0	50	Li-ion (Reduced cost)	1.42291e+09	0	0	0	18073.8	NaN	1.04481e+07
CA	2010	0	10	0	50	Li-ion (Reduced cost)	7.80319e+08	0	0	0	14880.1	0.307899	5.72913e+06
CA	2010	0	20	0	50	Li-ion (Reduced cost)	4.72146e+08	0	0	0	14029.9	0.485059	3.46653e+06
CA	2010	0	0	0	100	Li-ion (Reduced cost)	1.94523e+09	0	0	0	16942.9	NaN	1.04461e+07
CA	2010	0	10	0	100	Li-ion (Reduced cost)	1.06674e+09	0	0	0	11311.8	0.307899	5.72824e+06
CA	2010	0	20	0	100	Li-ion (Reduced cost)	6.45454e+08	0	0	0	10166.2	0.485059	3.46604e+06
CA	2010	0	0	0	200	Li-ion (Reduced cost)	2.98982e+09	0	0	0	12582.9	NaN	1.04458e+07
CA	2010	0	10	0	200	Li-ion (Reduced cost)	1.63956e+09	0	0	0	3569.99	0.307899	5.72817e+06
CA	2010	0	20	0	200	Li-ion (Reduced cost)	9.92051e+08	0	0	0	2781.92	0.485059	3.46596e+06
CA	2010	0	0	20	0	Li-ion (Reduced cost)	4.5673e+08	0	0	0	14764.2	0.506018	5.30056e+06
CA	2010	0	10	20	0	Li-ion (Reduced cost)	1.87626e+08	0	0	0	16498.4	0.517477	2.17663e+06
CA	2010	0	20	20	0	Li-ion (Reduced cost)	8.26665e+07	0	0	0	19955.9	0.60186	958938
CA	2010	0	0	20	50	Li-ion (Reduced cost)	7.21656e+08	0	0	0	8542.21	0.506018	5.29767e+06
CA	2010	0	10	20	50	Li-ion (Reduced cost)	2.96434e+08	0	0	0	11607.1	0.517477	2.17593e+06
CA	2010	0	20	20	50	Li-ion (Reduced cost)	1.30606e+08	0	0	0	16791.2	0.60186	958731
CA	2010	0	0	20	100	Li-ion (Reduced cost)	9.86518e+08	0	0	0	1936.38	0.506018	5.2971e+06
CA	2010	0	10	20	100	Li-ion (Reduced cost)	4.05223e+08	0	0	0	6582.74	0.517477	2.17575e+06
CA	2010	0	20	20	100	Li-ion (Reduced cost)	1.78539e+08	0	0	0	13290.8	0.60186	958638
CA	2010	0	0	20	200	Li-ion (Reduced cost)	1.4965e+09	1759.88	6724.57	0	0	0.43744	4.63342e+06
CA	2010	0	10	20	200	Li-ion (Reduced cost)	6.22524e+08	186.827	373.654	0	0	0.515163	2.14006e+06
CA	2010	0	20	20	200	Li-ion (Reduced cost)	2.74403e+08	0	0	0	6967.88	0.60186	958637
CA	2010	0	0	40	0	Li-ion (Reduced cost)	4.1296e+08	0	0	0	13808.3	0.727838	4.79268e+06
CA	2010	0	10	40	0	Li-ion (Reduced cost)	1.67276e+08	0	0	0	17020	0.690289	1.94052e+06
CA	2010	0	20	40	0	Li-ion (Reduced cost)	7.21718e+07	0	0	0	20277	0.718417	837144
CA	2010	0	0	40	50	Li-ion (Reduced cost)	6.52499e+08	0	0	0	7897.04	0.727838	4.78998e+06
CA	2010	0	10	40	50	Li-ion (Reduced cost)	2.6428e+08	0	0	0	12176.2	0.690289	1.9399e+06
CA	2010	0	20	40	50	Li-ion (Reduced cost)	1.14024e+08	0	0	0	17179.8	0.718417	836999
CA	2010	0	0	40	100	Li-ion (Reduced cost)	8.9198e+08	0	0	0	1804.33	0.727838	4.78949e+06
CA	2010	0	10	40	100	Li-ion (Reduced cost)	3.61269e+08	0	0	0	6968.33	0.690289	1.93974e+06
CA	2010	0	20	40	100	Li-ion (Reduced cost)	1.55871e+08	0	0	0	14413.4	0.718417	836925
CA	2010	0	0	40	200	Li-ion (Reduced cost)	1.33214e+09	2520	11822.2	0	0	0.666773	3.61945e+06
CA	2010	0	10	40	200	Li-ion (Reduced cost)	5.55192e+08	71.8866	143.773	0	0	0.689742	1.9262e+06
CA	2010	0	20	40	200	Li-ion (Reduced cost)	2.39563e+08	0	0	0	8234.21	0.718417	836917
CA	2010	0	0	0	0	NaS	9.00375e+08	0	0	14466.8	13848.6	NaN	1.04558e+07
CA	2010	0	10	0	0	NaS	4.93805e+08	0	0	0	12438.4	0.307899	5.73246e+06
CA	2010	0	20	0	0	NaS	2.98788e+08	0	0	0	12165.3	0.485059	3.46859e+06
CA	2010	0	0	0	50	NaS	1.42291e+09	0	0	9493.58	12236.5	NaN	1.04481e+07
CA	2010	0	10	0	50	NaS	7.80319e+08	0	0	0	9185.68	0.307899	5.72913e+06
CA	2010	0	20	0	50	NaS	4.72146e+08	0	0	0	8718.54	0.485059	3.46653e+06
CA	2010	0	0	0	100	NaS	1.94523e+09	0	0	4526.41	10610.6	NaN	1.04461e+07
CA	2010	0	10	0	100	NaS	1.06674e+09	0	0	0	5990.94	0.307899	5.72824e+06
CA	2010	0	20	0	100	NaS	6.45454e+08	0	0	0	5009.69	0.485059	3.46604e+06
CA	2010	0	0	0	200	NaS	2.98982e+09	0	0	0	5476.89	NaN	1.04458e+07
CA	2010	0	10	0	200	NaS	1.63956e+09	0	0	0	0	0.307899	5.72817e+06
CA	2010	0	20	0	200	NaS	9.92051e+08	0	0	0	0	0.485059	3.46596e+06
CA	2010	0	0	20	0	NaS	4.5673e+08	0	0	0	9157.83	0.506018	5.30056e+06
CA	2010	0	10	20	0	NaS	1.87626e+08	0	0	0	12103.2	0.517477	2.17663e+06
CA	2010	0	20	20	0	NaS	8.26665e+07	0	0	0	15332.1	0.60186	958938
CA	2010	0	0	20	50	NaS	7.21656e+08	0	0	0	4118.68	0.506018	5.29767e+06
CA	2010	0	10	20	50	NaS	2.96434e+08	0	0	0	8197.94	0.517477	2.17593e+06
CA	2010	0	20	20	50	NaS	1.30606e+08	0	0	0	13131.4	0.60186	958731
CA	2010	0	0	20	100	NaS	9.86518e+08	0	0	0	0	0.506018	5.2971e+06
CA	2010	0	10	20	100	NaS	4.05223e+08	0	0	0	3378.71	0.517477	2.17575e+06
CA	2010	0	20	20	100	NaS	1.78539e+08	0	0	0	10476.5	0.60186	958638
CA	2010	0	0	20	200	NaS	1.46833e+09	2107	10710.1	0	0	0.40616	4.33879e+06
CA	2010	0	10	20	200	NaS	6.21483e+08	278.225	1132.58	0	0	0.511473	2.08306e+06
CA	2010	0	20	20	200	NaS	2.74403e+08	0	0	0	5022.1	0.60186	958637
CA	2010	0	0	40	0	NaS	4.1296e+08	0	0	0	8920.64	0.727838	4.79268e+06
CA	2010	0	10	40	0	NaS	1.67276e+08	0	0	0	12080.6	0.690289	1.94052e+06
CA	2010	0	20	40	0	NaS	7.21718e+07	0	0	0	15485.4	0.718417	837144
CA	2010	0	0	40	50	NaS	6.52499e+08	0	0	0	3153.71	0.727838	4.78998e+06
CA	2010	0	10	40	50	NaS	2.6428e+08	0	0	0	7739.62	0.690289	1.9399e+06
CA	2010	0	20	40	50	NaS	1.14024e+08	0	0	0	13066.4	0.718417	836999
CA	2010	0	0	40	100	NaS	8.9198e+08	0	0	0	0	0.727838	4.78949e+06
CA	2010	0	10	40	100	NaS	3.61269e+08	0	0	0	4031.19	0.690289	1.93974e+06
CA	2010	0	20	40	100	NaS	1.55871e+08	0	0	0	10916.1	0.718417	836925
CA	2010	0	0	40	200	NaS	1.25318e+09	3501	23821.3	0	0	0.617822	2.71462e+06
CA	2010	0	10	40	200	NaS	5.54442e+08	245.07	981.866	0	0	0.687078	1.86026e+06
CA	2010	0	20	40	200	NaS	2.39563e+08	0	0	0	5625.58	0.718417	836917
CA	2010	0	0	0	0	NaS (Increased Cost)	9.00375e+08	0	0	23687.9	29524.6	NaN	1.04558e+07
CA	2010	0	10	0	0	NaS (Increased Cost)	4.93805e+08	0	0	2114.25	28632.7	0.307899	5.73246e+06
CA	2010	0	20	0	0	NaS (Increased Cost)	2.98788e+08	0	0	0	28418	0.485059	3.46859e+06
CA	2010	0	0	0	50	NaS (Increased Cost)	1.42291e+09	0	0	18714.8	27912.5	NaN	1.04481e+07
CA	2010	0	10	0	50	NaS (Increased Cost)	7.80319e+08	0	0	0	25596.4	0.307899	5.72913e+06
CA	2010	0	20	0	50	NaS (Increased Cost)	4.72146e+08	0	0	0	25311.4	0.485059	3.46653e+06
CA	2010	0	0	0	100	NaS (Increased Cost)	1.94523e+09	0	0	13747.6	26286.5	NaN	1.04461e+07
CA	2010	0	10	0	100	NaS (Increased Cost)	1.06674e+09	0	0	0	22789.3	0.307899	5.72824e+06
CA	2010	0	20	0	100	NaS (Increased Cost)	6.45454e+08	0	0	0	21899.1	0.485059	3.46604e+06
CA	2010	0	0	0	200	NaS (Increased Cost)	2.98982e+09	0	0	4396.13	23090.8	NaN	1.04458e+07
CA	2010	0	10	0	200	NaS (Increased Cost)	1.63956e+09	0	0	0	16627.2	0.307899	5.72817e+06
CA	2010	0	20	0	200	NaS (Increased Cost)	9.92051e+08	0	0	0	14979.5	0.485059	3.46596e+06
CA	2010	0	0	20	0	NaS (Increased Cost)	4.5673e+08	0	0	0	25308.2	0.506018	5.30056e+06
CA	2010	0	10	20	0	NaS (Increased Cost)	1.87626e+08	0	0	0	29383.3	0.517477	2.17663e+06
CA	2010	0	20	20	0	NaS (Increased Cost)	8.26665e+07	0	0	4012.99	31605.7	0.60186	958938
CA	2010	0	0	20	50	NaS (Increased Cost)	7.21656e+08	0	0	0	20101.4	0.506018	5.29767e+06
CA	2010	0	10	20	50	NaS (Increased Cost)	2.96434e+08	0	0	0	24967.2	0.517477	2.17593e+06
CA	2010	0	20	20	50	NaS (Increased Cost)	1.30606e+08	0	0	0	29877.3	0.60186	958731
CA	2010	0	0	20	100	NaS (Increased Cost)	9.86518e+08	0	0	0	14978.2	0.506018	5.2971e+06
CA	2010	0	10	20	100	NaS (Increased Cost)	4.05223e+08	0	0	0	20603.5	0.517477	2.17575e+06
CA	2010	0	20	20	100	NaS (Increased Cost)	1.78539e+08	0	0	0	27463.2	0.60186	958638
CA	2010	0	0	20	200	NaS (Increased Cost)	1.51623e+09	0	0	0	4409.83	0.506018	5.29706e+06
CA	2010	0	10	20	200	NaS (Increased Cost)	6.22798e+08	0	0	0	11841.2	0.517477	2.17574e+06
CA	2010	0	20	20	200	NaS (Increased Cost)	2.74403e+08	0	0	0	22790.4	0.60186	958637
CA	2010	0	0	40	0	NaS (Increased Cost)	4.1296e+08	0	0	0	25022.2	0.727838	4.79268e+06
CA	2010	0	10	40	0	NaS (Increased Cost)	1.67276e+08	0	0	0	28205.5	0.690289	1.94052e+06
CA	2010	0	20	40	0	NaS (Increased Cost)	7.21718e+07	0	0	6751.38	31452.9	0.718417	837144
CA	2010	0	0	40	50	NaS (Increased Cost)	6.52499e+08	0	0	0	19630.3	0.727838	4.78998e+06
CA	2010	0	10	40	50	NaS (Increased Cost)	2.6428e+08	0	0	0	24732.9	0.690289	1.9399e+06
CA	2010	0	20	40	50	NaS (Increased Cost)	1.14024e+08	0	0	0	29863.2	0.718417	836999
CA	2010	0	0	40	100	NaS (Increased Cost)	8.9198e+08	0	0	0	14024.1	0.727838	4.78949e+06
CA	2010	0	10	40	100	NaS (Increased Cost)	3.61269e+08	0	0	0	20677.9	0.690289	1.93974e+06
CA	2010	0	20	40	100	NaS (Increased Cost)	1.55871e+08	0	0	0	27165.5	0.718417	836925
CA	2010	0	0	40	200	NaS (Increased Cost)	1.37093e+09	0	0	0	2366.06	0.727838	4.78945e+06
CA	2010	0	10	40	200	NaS (Increased Cost)	5.55243e+08	0	0	0	12581.2	0.690289	1.93974e+06
CA	2010	0	20	40	200	NaS (Increased Cost)	2.39563e+08	0	0	0	23236.4	0.718417	836917
CA	2010	0	0	0	0	PHES	9.00375e+08	0	0	0	328.823	NaN	1.04558e+07
CA	2010	0	10	0	0	PHES	4.93494e+08	185.482	3479.84	0	0	0.293479	5.64766e+06
CA	2010	0	20	0	0	PHES	2.92276e+08	886.994	21678.1	0	0	0.443533	2.98425e+06
CA	2010	0	0	0	50	PHES	1.42291e+09	0	0	0	0	NaN	1.04481e+07
CA	2010	0	10	0	50	PHES	7.67206e+08	951.508	22871.7	0	0	0.244459	5.35651e+06
CA	2010	0	20	0	50	PHES	4.25988e+08	2102.96	82701	0	0	0.396268	2.43443e+06
CA	2010	0	0	0	100	PHES	1.94523e+09	0	0	0	146.518	NaN	1.04461e+07
CA	2010	0	10	0	100	PHES	1.03142e+09	1416.78	35499.6	0	0	0.223841	5.23522e+06
CA	2010	0	20	0	100	PHES	5.41987e+08	2870.63	113537	0	0	0.377433	2.21724e+06
CA	2010	0	0	0	200	PHES	2.98982e+09	0	0	0	182.348	NaN	1.04458e+07
CA	2010	0	10	0	200	PHES	1.54952e+09	1906.56	55897.6	0	0	0.207253	5.138e+06
CA	2010	0	20	0	200	PHES	7.51134e+08	3755.49	164435	0	0	0.359907	2.01477e+06
CA	2010	0	0	20	0	PHES	4.30652e+08	2183.74	18561.8	0	0	0.375542	4.13302e+06
CA	2010	0	10	20	0	PHES	1.84111e+08	695.787	11929.5	0	0	0.493943	1.83642e+06
CA	2010	0	20	20	0	PHES	8.26665e+07	0	0	0	0	0.60186	958938
CA	2010	0	0	20	50	PHES	6.24448e+08	3517	37681.3	0	0	0.324476	3.68477e+06
CA	2010	0	10	20	50	PHES	2.63106e+08	1914.5	40953.5	0	0	0.462875	1.38928e+06
CA	2010	0	20	20	50	PHES	1.28307e+08	522.01	11130.3	0	0	0.593598	794153
CA	2010	0	0	20	100	PHES	8.03387e+08	4402.98	51790	0	0	0.301057	3.48191e+06
CA	2010	0	10	20	100	PHES	3.26991e+08	2756.43	56379.4	0	0	0.448895	1.18983e+06
CA	2010	0	20	20	100	PHES	1.63015e+08	1268.7	33267.8	0	0	0.583872	601042
CA	2010	0	0	20	200	PHES	1.13972e+09	5568.78	83930.1	0	0	0.277157	3.2746e+06
CA	2010	0	10	20	200	PHES	4.32678e+08	3673.97	177519	0	0	0.428205	895011
CA	2010	0	20	20	200	PHES	2.11759e+08	2266.11	77972.8	0	0	0.573577	398258
CA	2010	0	0	40	0	PHES	3.40734e+08	4280.81	37330.9	0	0	0.58466	2.25809e+06
CA	2010	0	10	40	0	PHES	1.60301e+08	1113.52	19593.5	0	0	0.665949	1.37838e+06
CA	2010	0	20	40	0	PHES	7.21718e+07	0	0	2998.2	0	0.718417	837144
CA	2010	0	0	40	50	PHES	4.33208e+08	6613.14	52233.4	0	0	0.542648	1.53827e+06
CA	2010	0	10	40	50	PHES	2.13596e+08	2838.73	40068.9	0	0	0.641386	817652
CA	2010	0	20	40	50	PHES	1.11994e+08	552.043	7930.57	0	0	0.712759	675836
CA	2010	0	0	40	100	PHES	5.04183e+08	7998.58	61654.4	0	0	0.52613	1.25775e+06
CA	2010	0	10	40	100	PHES	2.48113e+08	3988.34	62546.4	0	0	0.629456	549433
CA	2010	0	20	40	100	PHES	1.40126e+08	1416.22	21875	0	0	0.705678	475078
CA	2010	0	0	40	200	PHES	6.08855e+08	9921.76	111732	0	0	0.505877	913988
CA	2010	0	10	40	200	PHES	2.82868e+08	5475.59	98335.6	0	0	0.616981	273696
CA	2010	0	20	40	200	PHES	1.75372e+08	2717.57	46104.2	0	0	0.698072	261375
CA	2010	0	0	0	0	PSB	9.00375e+08	0	0	21769.2	8032.84	NaN	1.04558e+07
CA	2010	0	10	0	0	PSB	4.93805e+08	0	0	200.592	7182.05	0.307899	5.73246e+06
CA	2010	0	20	0	0	PSB	2.98788e+08	0	0	0	7068.98	0.485059	3.46859e+06
CA	2010	0	0	0	50	PSB	1.42291e+09	0	0	17236	6306.87	NaN	1.04481e+07
CA	2010	0	10	0	50	PSB	7.80319e+08	0	0	0	4041.04	0.307899	5.72913e+06
CA	2010	0	20	0	50	PSB	4.72146e+08	0	0	0	3853.8	0.485059	3.46653e+06
CA	2010	0	0	0	100	PSB	1.94523e+09	0	0	12560.5	4526.08	NaN	1.04461e+07
CA	2010	0	10	0	100	PSB	1.06674e+09	0	0	0	942.31	0.307899	5.72824e+06
CA	2010	0	20	0	100	PSB	6.45454e+08	0	0	0	434.901	0.485059	3.46604e+06
CA	2010	0	0	0	200	PSB	2.98982e+09	0	0	9981.32	0	NaN	1.04458e+07
CA	2010	0	10	0	200	PSB	1.63956e+09	0	0	0	0	0.307899	5.72817e+06
CA	2010	0	20	0	200	PSB	9.87625e+08	479.752	3289.86	0	0	0.468462	3.27226e+06
CA	2010	0	0	20	0	PSB	4.5673e+08	0	0	0	3562.65	0.506018	5.30056e+06
CA	2010	0	10	20	0	PSB	1.87626e+08	0	0	0	7985.64	0.517477	2.17663e+06
CA	2010	0	20	20	0	PSB	8.26665e+07	0	0	2914.1	10301.8	0.60186	958938
CA	2010	0	0	20	50	PSB	7.21656e+08	0	0	0	0	0.506018	5.29767e+06
CA	2010	0	10	20	50	PSB	2.96434e+08	0	0	0	3630.22	0.517477	2.17593e+06
CA	2010	0	20	20	50	PSB	1.30606e+08	0	0	0	8265.27	0.60186	958731
CA	2010	0	0	20	100	PSB	9.81678e+08	889.088	4707.69	0	0	0.456506	4.84591e+06
CA	2010	0	10	20	100	PSB	4.05223e+08	0	0	0	0	0.517477	2.17575e+06
CA	2010	0	20	20	100	PSB	1.78539e+08	0	0	0	6614.85	0.60186	958638
CA	2010	0	0	20	200	PSB	1.41928e+09	2803.98	15973.2	0	0	0.36583	4.04256e+06
CA	2010	0	10	20	200	PSB	6.1141e+08	828.373	4429.57	0	0	0.496886	1.87664e+06
CA	2010	0	20	20	200	PSB	2.74403e+08	0	0	0	1421.59	0.60186	958637
CA	2010	0	0	40	0	PSB	4.1296e+08	0	0	0	3811.75	0.727838	4.79268e+06
CA	2010	0	10	40	0	PSB	1.67276e+08	0	0	0	7741.93	0.690289	1.94052e+06
CA	2010	0	20	40	0	PSB	7.21718e+07	0	0	5176.91	10343.3	0.718417	837144
CA	2010	0	0	40	50	PSB	6.52499e+08	0	0	0	0	0.727838	4.78998e+06
CA	2010	0	10	40	50	PSB	2.6428e+08	0	0	0	3014.42	0.690289	1.9399e+06
CA	2010	0	20	40	50	PSB	1.14024e+08	0	0	0	8717.44	0.718417	836999
CA	2010	0	0	40	100	PSB	8.65491e+08	2093.56	14236.2	0	0	0.653805	3.45904e+06
CA	2010	0	10	40	100	PSB	3.61269e+08	0	0	0	0	0.690289	1.93974e+06
CA	2010	0	20	40	100	PSB	1.55871e+08	0	0	0	6013.69	0.718417	836925
CA	2010	0	0	40	200	PSB	1.13145e+09	5266	33920.6	0	0	0.574616	2.08153e+06
CA	2010	0	10	40	200	PSB	5.39984e+08	993.969	6758.99	0	0	0.672192	1.51945e+06
CA	2010	0	20	40	200	PSB	2.39563e+08	0	0	0	966.977	0.718417	836917
CA	2010	0	0	0	0	PSB (Reduced Cost)	9.00375e+08	0	0	9781.66	5266.49	NaN	1.04558e+07
CA	2010	0	10	0	0	PSB (Reduced Cost)	4.93805e+08	0	0	0	3769.44	0.307899	5.73246e+06
CA	2010	0	20	0	0	PSB (Reduced Cost)	2.98788e+08	0	0	0	3724.06	0.485059	3.46859e+06
CA	2010	0	0	0	50	PSB (Reduced Cost)	1.42291e+09	0	0	5248.49	3540.51	NaN	1.04481e+07
CA	2010	0	10	0	50	PSB (Reduced Cost)	7.80319e+08	0	0	0	841.726	0.307899	5.72913e+06
CA	2010	0	20	0	50	PSB (Reduced Cost)	4.72146e+08	0	0	0	315.504	0.485059	3.46653e+06
CA	2010	0	0	0	100	PSB (Reduced Cost)	1.94523e+09	0	0	4221.84	0	NaN	1.04461e+07
CA	2010	0	10	0	100	PSB (Reduced Cost)	1.06674e+09	0	0	0	0	0.307899	5.72824e+06
CA	2010	0	20	0	100	PSB (Reduced Cost)	6.44769e+08	256.526	1615.83	0	0	0.476417	3.36493e+06
CA	2010	0	0	0	200	PSB (Reduced Cost)	2.98982e+09	0	0	0	0	NaN	1.04458e+07
CA	2010	0	10	0	200	PSB (Reduced Cost)	1.63031e+09	657.752	3930.66	0	0	0.275498	5.53945e+06
CA	2010	0	20	0	200	PSB (Reduced Cost)	9.59315e+08	1371.29	9827.43	0	0	0.443016	2.97818e+06
CA	2010	0	0	20	0	PSB (Reduced Cost)	4.5673e+08	0	0	0	323.98	0.506018	5.30056e+06
CA	2010	0	10	20	0	PSB (Reduced Cost)	1.87626e+08	0	0	0	3559.49	0.517477	2.17663e+06
CA	2010	0	20	20	0	PSB (Reduced Cost)	8.26665e+07	0	0	0	6280.15	0.60186	958938
CA	2010	0	0	20	50	PSB (Reduced Cost)	7.15425e+08	1091	5576.63	0	0	0.447417	4.764e+06
CA	2010	0	10	20	50	PSB (Reduced Cost)	2.96434e+08	0	0	0	0	0.517477	2.17593e+06
CA	2010	0	20	20	50	PSB (Reduced Cost)	1.30606e+08	0	0	0	4217.72	0.60186	958731
CA	2010	0	0	20	100	PSB (Reduced Cost)	9.36175e+08	2568.97	13869.2	0	0	0.378682	4.15402e+06
CA	2010	0	10	20	100	PSB (Reduced Cost)	4.00922e+08	616.027	3080.14	0	0	0.502257	1.95438e+06
CA	2010	0	20	20	100	PSB (Reduced Cost)	1.78539e+08	0	0	0	1513.9	0.60186	958638
CA	2010	0	0	20	200	PSB (Reduced Cost)	1.32558e+09	3913.34	22309.9	0	0	0.32985	3.73182e+06
CA	2010	0	10	20	200	PSB (Reduced Cost)	5.73644e+08	2046.77	11084.6	0	0	0.474235	1.55072e+06
CA	2010	0	20	20	200	PSB (Reduced Cost)	2.72732e+08	361.67	1537.1	0	0	0.598184	884925
CA	2010	0	0	40	0	PSB (Reduced Cost)	4.1296e+08	0	0	0	205.474	0.727838	4.79268e+06
CA	2010	0	10	40	0	PSB (Reduced Cost)	1.67276e+08	0	0	0	3051.46	0.690289	1.94052e+06
CA	2010	0	20	40	0	PSB (Reduced Cost)	7.21718e+07	0	0	0	6627.78	0.718417	837144
CA	2010	0	0	40	50	PSB (Reduced Cost)	6.27802e+08	2300	15640	0	0	0.647268	3.34382e+06
CA	2010	0	10	40	50	PSB (Reduced Cost)	2.6428e+08	0	0	0	0	0.690289	1.9399e+06
CA	2010	0	20	40	50	PSB (Reduced Cost)	1.14024e+08	0	0	0	4247.56	0.718417	836999
CA	2010	0	0	40	100	PSB (Reduced Cost)	7.64635e+08	4774.54	30664.6	0	0	0.585381	2.26616e+06
CA	2010	0	10	40	100	PSB (Reduced Cost)	3.56269e+08	695.481	4172.89	0	0	0.678195	1.65806e+06
CA	2010	0	20	40	100	PSB (Reduced Cost)	1.55871e+08	0	0	0	2119.16	0.718417	836925
CA	2010	0	0	40	200	PSB (Reduced Cost)	9.44484e+08	7625.69	46111.2	0	0	0.538771	1.47125e+06
CA	2010	0	10	40	200	PSB (Reduced Cost)	4.84119e+08	2888.15	19557.5	0	0	0.646783	938120
CA	2010	0	20	40	200	PSB (Reduced Cost)	2.39067e+08	182.751	913.756	0	0	0.717025	796914
CA	2010	0	0	0	0	VRFB	9.00375e+08	0	0	27615.3	11085	NaN	1.04558e+07
CA	2010	0	10	0	0	VRFB	4.93805e+08	0	0	6828.83	10058.1	0.307899	5.73246e+06
CA	2010	0	20	0	0	VRFB	2.98788e+08	0	0	1819.75	10046.1	0.485059	3.46859e+06
CA	2010	0	0	0	50	VRFB	1.42291e+09	0	0	22860.6	9451.41	NaN	1.04481e+07
CA	2010	0	10	0	50	VRFB	7.80319e+08	0	0	0	7158.79	0.307899	5.72913e+06
CA	2010	0	20	0	50	VRFB	4.72146e+08	0	0	0	6855.46	0.485059	3.46653e+06
CA	2010	0	0	0	100	VRFB	1.94523e+09	0	0	17912.9	7833.11	NaN	1.04461e+07
CA	2010	0	10	0	100	VRFB	1.06674e+09	0	0	0	4029.39	0.307899	5.72824e+06
CA	2010	0	20	0	100	VRFB	6.45454e+08	0	0	0	3292.35	0.485059	3.46604e+06
CA	2010	0	0	0	200	VRFB	2.98982e+09	0	0	8264.71	4555.77	NaN	1.04458e+07
CA	2010	0	10	0	200	VRFB	1.63956e+09	0	0	0	0	0.307899	5.72817e+06
CA	2010	0	20	0	200	VRFB	9.92051e+08	0	0	0	0	0.485059	3.46596e+06
CA	2010	0	0	20	0	VRFB	4.5673e+08	0	0	0	7411.96	0.506018	5.30056e+06
CA	2010	0	10	20	0	VRFB	1.87626e+08	0	0	0	11370.6	0.517477	2.17663e+06
CA	2010	0	20	20	0	VRFB	8.26665e+07	0	0	8487.3	13081.9	0.60186	958938
CA	2010	0	0	20	50	VRFB	7.21656e+08	0	0	0	1802.89	0.506018	5.29767e+06
CA	2010	0	10	20	50	VRFB	2.96434e+08	0	0	0	6950.38	0.517477	2.17593e+06
CA	2010	0	20	20	50	VRFB	1.30606e+08	0	0	0	11511.7	0.60186	958731
CA	2010	0	0	20	100	VRFB	9.86518e+08	0	0	0	0	0.506018	5.2971e+06
CA	2010	0	10	20	100	VRFB	4.05223e+08	0	0	0	2032.7	0.517477	2.17575e+06
CA	2010	0	20	20	100	VRFB	1.78539e+08	0	0	0	9456.62	0.60186	958638
CA	2010	0	0	20	200	VRFB	1.45932e+09	2132.44	12648.9	0	0	0.399318	4.21341e+06
CA	2010	0	10	20	200	VRFB	6.21469e+08	265.377	1326.89	0	0	0.511176	2.07295e+06
CA	2010	0	20	20	200	VRFB	2.74403e+08	0	0	0	4461.12	0.60186	958637
CA	2010	0	0	40	0	VRFB	4.1296e+08	0	0	0	6473.43	0.727838	4.79268e+06
CA	2010	0	10	40	0	VRFB	1.67276e+08	0	0	0	10088.2	0.690289	1.94052e+06
CA	2010	0	20	40	0	VRFB	7.21718e+07	0	0	10082.9	13130.9	0.718417	837144
CA	2010	0	0	40	50	VRFB	6.52499e+08	0	0	0	1097.92	0.727838	4.78998e+06
CA	2010	0	10	40	50	VRFB	2.6428e+08	0	0	0	6474.5	0.690289	1.9399e+06
CA	2010	0	20	40	50	VRFB	1.14024e+08	0	0	0	12007	0.718417	836999
CA	2010	0	0	40	100	VRFB	8.9167e+08	188.107	1429.61	0	0	0.720719	4.64452e+06
CA	2010	0	10	40	100	VRFB	3.61269e+08	0	0	0	2148.74	0.690289	1.93974e+06
CA	2010	0	20	40	100	VRFB	1.55871e+08	0	0	0	9343.71	0.718417	836925
CA	2010	0	0	40	200	VRFB	1.22623e+09	3676.73	27150.2	0	0	0.612591	2.50038e+06
CA	2010	0	10	40	200	VRFB	5.54329e+08	227.192	1363.15	0	0	0.686523	1.84154e+06
CA	2010	0	20	40	200	VRFB	2.39563e+08	0	0	0	4490.3	0.718417	836917
CA	2010	0	0	0	0	ZBB	9.00375e+08	0	0	11732.6	13583.2	NaN	1.04558e+07
CA	2010	0	10	0	0	ZBB	4.93805e+08	0	0	0	12607.4	0.307899	5.73246e+06
CA	2010	0	20	0	0	ZBB	2.98788e+08	0	0	0	12659	0.485059	3.46859e+06
CA	2010	0	0	0	50	ZBB	1.42291e+09	0	0	6802.3	11541	NaN	1.04481e+07
CA	2010	0	10	0	50	ZBB	7.80319e+08	0	0	0	9094.62	0.307899	5.72913e+06
CA	2010	0	20	0	50	ZBB	4.72146e+08	0	0	0	9256.8	0.485059	3.46653e+06
CA	2010	0	0	0	100	ZBB	1.94523e+09	0	0	1903.22	9550.71	NaN	1.04461e+07
CA	2010	0	10	0	100	ZBB	1.06674e+09	0	0	0	5749.73	0.307899	5.72824e+06
CA	2010	0	20	0	100	ZBB	6.45454e+08	0	0	0	5720.62	0.485059	3.46604e+06
CA	2010	0	0	0	200	ZBB	2.98982e+09	0	0	0	4046.81	NaN	1.04458e+07
CA	2010	0	10	0	200	ZBB	1.63956e+09	0	0	0	0	0.307899	5.72817e+06
CA	2010	0	20	0	200	ZBB	9.92051e+08	0	0	0	0	0.485059	3.46596e+06
CA	2010	0	0	20	0	ZBB	4.5673e+08	0	0	0	9120.44	0.506018	5.30056e+06
CA	2010	0	10	20	0	ZBB	1.87626e+08	0	0	0	12617.5	0.517477	2.17663e+06
CA	2010	0	20	20	0	ZBB	8.26665e+07	0	0	0	15673	0.60186	958938
CA	2010	0	0	20	50	ZBB	7.21656e+08	0	0	0	4065.75	0.506018	5.29767e+06
CA	2010	0	10	20	50	ZBB	2.96434e+08	0	0	0	8257.97	0.517477	2.17593e+06
CA	2010	0	20	20	50	ZBB	1.30606e+08	0	0	0	13562.4	0.60186	958731
CA	2010	0	0	20	100	ZBB	9.86518e+08	0	0	0	0	0.506018	5.2971e+06
CA	2010	0	10	20	100	ZBB	4.05223e+08	0	0	0	3874.63	0.517477	2.17575e+06
CA	2010	0	20	20	100	ZBB	1.78539e+08	0	0	0	11137.5	0.60186	958638
CA	2010	0	0	20	200	ZBB	1.47841e+09	2002.25	8871.18	0	0	0.405137	4.49203e+06
CA	2010	0	10	20	200	ZBB	6.2161e+08	277.438	1040.39	0	0	0.51078	2.08966e+06
CA	2010	0	20	20	200	ZBB	2.74403e+08	0	0	0	5061.38	0.60186	958637
CA	2010	0	0	40	0	ZBB	4.1296e+08	0	0	0	9010.35	0.727838	4.79268e+06
CA	2010	0	10	40	0	ZBB	1.67276e+08	0	0	0	12383.8	0.690289	1.94052e+06
CA	2010	0	20	40	0	ZBB	7.21718e+07	0	0	0	15922	0.718417	837144
CA	2010	0	0	40	50	ZBB	6.52499e+08	0	0	0	2946.71	0.727838	4.78998e+06
CA	2010	0	10	40	50	ZBB	2.6428e+08	0	0	0	7895.33	0.690289	1.9399e+06
CA	2010	0	20	40	50	ZBB	1.14024e+08	0	0	0	13403.6	0.718417	836999
CA	2010	0	0	40	100	ZBB	8.9198e+08	0	0	0	0	0.727838	4.78949e+06
CA	2010	0	10	40	100	ZBB	3.61269e+08	0	0	0	3707.4	0.690289	1.93974e+06
CA	2010	0	20	40	100	ZBB	1.55871e+08	0	0	0	11166.4	0.718417	836925
CA	2010	0	0	40	200	ZBB	1.26924e+09	3573.54	20484.2	0	0	0.611585	2.95506e+06
CA	2010	0	10	40	200	ZBB	5.54379e+08	259.071	1036.28	0	0	0.686246	1.85634e+06
CA	2010	0	20	40	200	ZBB	2.39563e+08	0	0	0	6067.35	0.718417	836917
CA	2010	0	0	0	0	No Storage	9.00375e+08					NaN	1.04558e+07
CA	2010	0	10	0	0	No Storage	4.93805e+08					0.307899	5.73246e+06
CA	2010	0	20	0	0	No Storage	2.98788e+08					0.485059	3.46859e+06
CA	2010	0	0	0	50	No Storage	1.42291e+09					NaN	1.04481e+07
CA	2010	0	10	0	50	No Storage	7.80319e+08					0.307899	5.72913e+06
CA	2010	0	20	0	50	No Storage	4.72146e+08					0.485059	3.46653e+06
CA	2010	0	0	0	100	No Storage	1.94523e+09					NaN	1.04461e+07
CA	2010	0	10	0	100	No Storage	1.06674e+09					0.307899	5.72824e+06
CA	2010	0	20	0	100	No Storage	6.45454e+08					0.485059	3.46604e+06
CA	2010	0	0	0	200	No Storage	2.98982e+09					NaN	1.04458e+07
CA	2010	0	10	0	200	No Storage	1.63956e+09					0.307899	5.72817e+06
CA	2010	0	20	0	200	No Storage	9.92051e+08					0.485059	3.46596e+06
CA	2010	0	0	20	0	No Storage	4.5673e+08					0.506018	5.30056e+06
CA	2010	0	10	20	0	No Storage	1.87626e+08					0.517477	2.17663e+06
CA	2010	0	20	20	0	No Storage	8.26665e+07					0.60186	958938
CA	2010	0	0	20	50	No Storage	7.21656e+08					0.506018	5.29767e+06
CA	2010	0	10	20	50	No Storage	2.96434e+08					0.517477	2.17593e+06
CA	2010	0	20	20	50	No Storage	1.30606e+08					0.60186	958731
CA	2010	0	0	20	100	No Storage	9.86518e+08					0.506018	5.2971e+06
CA	2010	0	10	20	100	No Storage	4.05223e+08					0.517477	2.17575e+06
CA	2010	0	20	20	100	No Storage	1.78539e+08					0.60186	958638
CA	2010	0	0	20	200	No Storage	1.51623e+09					0.506018	5.29706e+06
CA	2010	0	10	20	200	No Storage	6.22798e+08					0.517477	2.17574e+06
CA	2010	0	20	20	200	No Storage	2.74403e+08					0.60186	958637
CA	2010	0	0	40	0	No Storage	4.1296e+08					0.727838	4.79268e+06
CA	2010	0	10	40	0	No Storage	1.67276e+08					0.690289	1.94052e+06
CA	2010	0	20	40	0	No Storage	7.21718e+07					0.718417	837144
CA	2010	0	0	40	50	No Storage	6.52499e+08					0.727838	4.78998e+06
CA	2010	0	10	40	50	No Storage	2.6428e+08					0.690289	1.9399e+06
CA	2010	0	20	40	50	No Storage	1.14024e+08					0.718417	836999
CA	2010	0	0	40	100	No Storage	8.9198e+08					0.727838	4.78949e+06
CA	2010	0	10	40	100	No Storage	3.61269e+08					0.690289	1.93974e+06
CA	2010	0	20	40	100	No Storage	1.55871e+08					0.718417	836925
CA	2010	0	0	40	200	No Storage	1.37093e+09					0.727838	4.78945e+06
CA	2010	0	10	40	200	No Storage	5.55243e+08					0.690289	1.93974e+06
CA	2010	0	20	40	200	No Storage	2.39563e+08					0.718417	836917
CA	2010	5.4	0	0	0	ACAES	9.00375e+08	0	0	42545.7	0	NaN	1.04558e+07
CA	2010	5.4	10	0	0	ACAES	4.93805e+08	0	0	19503.1	0	0.307899	5.73246e+06
CA	2010	5.4	20	0	0	ACAES	2.98788e+08	0	0	5875.8	0	0.485059	3.46859e+06
CA	2010	5.4	0	0	50	ACAES	1.42291e+09	0	0	0	0	NaN	1.04481e+07
CA	2010	5.4	10	0	50	ACAES	7.80319e+08	0	0	0	0	0.307899	5.72913e+06
CA	2010	5.4	20	0	50	ACAES	4.72146e+08	0	0	0	0	0.485059	3.46653e+06
CA	2010	5.4	0	0	100	ACAES	1.94523e+09	0	0	0	0	NaN	1.04461e+07
CA	2010	5.4	10	0	100	ACAES	1.0656e+09	256.449	2436.27	0	0	0.291705	5.61736e+06
CA	2010	5.4	20	0	100	ACAES	6.34786e+08	793.803	8413	0	0	0.455152	3.07149e+06
CA	2010	5.4	0	0	200	ACAES	2.98982e+09	0	0	0	0	NaN	1.04458e+07
CA	2010	5.4	10	0	200	ACAES	1.61401e+09	914.504	9455.04	0	0	0.258118	5.38836e+06
CA	2010	5.4	20	0	200	ACAES	9.21951e+08	1748.84	18882.2	0	0	0.429363	2.73424e+06
CA	2010	5.4	0	20	0	ACAES	4.5673e+08	0	0	0	0	0.506018	5.30056e+06
CA	2010	5.4	10	20	0	ACAES	1.87626e+08	0	0	9491.3	678.73	0.517477	2.17663e+06
CA	2010	5.4	20	20	0	ACAES	8.26665e+07	0	0	21044.7	2064.81	0.60186	958938
CA	2010	5.4	0	20	50	ACAES	7.03344e+08	1410	11387.2	0	0	0.419183	4.41747e+06
CA	2010	5.4	10	20	50	ACAES	2.96434e+08	0	0	0	0	0.517477	2.17593e+06
CA	2010	5.4	20	20	50	ACAES	1.30606e+08	0	0	4687.83	1634.53	0.60186	958731
CA	2010	5.4	0	20	100	ACAES	9.082e+08	2584	20358.3	0	0	0.365625	3.88506e+06
CA	2010	5.4	10	20	100	ACAES	3.96201e+08	813.899	6185.63	0	0	0.49545	1.81853e+06
CA	2010	5.4	20	20	100	ACAES	1.78539e+08	0	0	0	0	0.60186	958638
CA	2010	5.4	0	20	200	ACAES	1.27471e+09	3790.64	28857.5	0	0	0.328022	3.51698e+06
CA	2010	5.4	10	20	200	ACAES	5.55874e+08	2061.75	15977.8	0	0	0.47129	1.42998e+06
CA	2010	5.4	20	20	200	ACAES	2.71647e+08	426.368	3410.95	0	0	0.596642	842089
CA	2010	5.4	0	40	0	ACAES	4.1296e+08	0	0	0	0	0.727838	4.79268e+06
CA	2010	5.4	10	40	0	ACAES	1.67276e+08	0	0	0	166.294	0.690289	1.94052e+06
CA	2010	5.4	20	40	0	ACAES	7.21718e+07	0	0	22640.3	2113.85	0.718417	837144
CA	2010	5.4	0	40	50	ACAES	5.91342e+08	3006	26814	0	0	0.622663	2.69943e+06
CA	2010	5.4	10	40	50	ACAES	2.64275e+08	27.0768	231.507	0	0	0.689727	1.92529e+06
CA	2010	5.4	20	40	50	ACAES	1.14024e+08	0	0	7203.5	1706.92	0.718417	836999
CA	2010	5.4	0	40	100	ACAES	7.04223e+08	4850.51	39552.8	0	0	0.58129	1.90037e+06
CA	2010	5.4	10	40	100	ACAES	3.44901e+08	1254.97	10900.9	0	0	0.667656	1.35517e+06
CA	2010	5.4	20	40	100	ACAES	1.55871e+08	0	0	0	236.983	0.718417	836925
CA	2010	5.4	0	40	200	ACAES	8.60939e+08	6832.07	52262.2	0	0	0.550589	1.31801e+06
CA	2010	5.4	10	40	200	ACAES	4.43582e+08	3191.3	27285.6	0	0	0.643093	732151
CA	2010	5.4	20	40	200	ACAES	2.36842e+08	448.473	3834.44	0	0	0.714516	712521
CA	2010	5.4	0	0	0	DCAES	9.00375e+08	0	0	0	0	NaN	1.04558e+07
CA	2010	5.4	10	0	0	DCAES	4.93805e+08	0	0	0	0	0.307899	5.73246e+06
CA	2010	5.4	20	0	0	DCAES	2.98788e+08	0	0	0	0	0.485059	3.46859e+06
CA	2010	5.4	0	0	50	DCAES	1.42291e+09	0	0	0	0	NaN	1.04481e+07
CA	2010	5.4	10	0	50	DCAES	7.78793e+08	417.768	14903.2	0	0	0.281382	5.47492e+06
CA	2010	5.4	20	0	50	DCAES	4.65826e+08	949.225	38091.5	0	0	0.45111	2.82302e+06
CA	2010	5.4	0	0	100	DCAES	1.94523e+09	0	0	0	0	NaN	1.04461e+07
CA	2010	5.4	10	0	100	DCAES	1.05661e+09	888.827	39143.1	0	0	0.257064	5.24003e+06
CA	2010	5.4	20	0	100	DCAES	6.18635e+08	1820.28	111995	0	0	0.424341	2.31756e+06
CA	2010	5.4	0	0	200	DCAES	2.98982e+09	0	0	24158.8	0	NaN	1.04458e+07
CA	2010	5.4	10	0	200	DCAES	1.60179e+09	1483.04	71112.6	0	0	0.235534	5.03216e+06
CA	2010	5.4	20	0	200	DCAES	8.98908e+08	3099.52	318509	0	0	0.389255	1.66455e+06
CA	2010	5.4	0	20	0	DCAES	4.5312e+08	904.989	12894.4	0	0	0.449942	4.48255e+06
CA	2010	5.4	10	20	0	DCAES	1.87626e+08	0	0	0	0	0.517477	2.17663e+06
CA	2010	5.4	20	20	0	DCAES	8.26665e+07	0	0	544.608	0	0.60186	958938
CA	2010	5.4	0	20	50	DCAES	6.88119e+08	2271.14	39037.8	0	0	0.387071	3.57618e+06
CA	2010	5.4	10	20	50	DCAES	2.92838e+08	764.848	21451.2	0	0	0.496864	1.69237e+06
CA	2010	5.4	20	20	50	DCAES	1.30606e+08	0	0	0	0	0.60186	958731
CA	2010	5.4	0	20	100	DCAES	9.10416e+08	3103.27	50252.6	0	0	0.361464	3.21141e+06
CA	2010	5.4	10	20	100	DCAES	3.86643e+08	1549.64	44044.2	0	0	0.480766	1.3166e+06
CA	2010	5.4	20	20	100	DCAES	1.78539e+08	0	0	0	0	0.60186	958638
CA	2010	5.4	0	20	200	DCAES	1.33911e+09	3995	95175	0	0	0.33908	2.89079e+06
CA	2010	5.4	10	20	200	DCAES	5.56432e+08	2614.35	138986	0	0	0.461354	868272
CA	2010	5.4	20	20	200	DCAES	2.66666e+08	965.442	27564.7	0	0	0.591969	638538
CA	2010	5.4	0	40	0	DCAES	3.99851e+08	1848	25666.7	0	0	0.664612	2.96078e+06
CA	2010	5.4	10	40	0	DCAES	1.67276e+08	0	0	0	0	0.690289	1.94052e+06
CA	2010	5.4	20	40	0	DCAES	7.21718e+07	0	0	0	0	0.718417	837144
CA	2010	5.4	0	40	50	DCAES	5.82733e+08	3788	47890.6	0	0	0.619943	1.69442e+06
CA	2010	5.4	10	40	50	DCAES	2.58487e+08	1040.44	16647	0	0	0.672985	1.29232e+06
CA	2010	5.4	20	40	50	DCAES	1.14024e+08	0	0	0	0	0.718417	836999
CA	2010	5.4	0	40	100	DCAES	7.47612e+08	5033	62072.7	0	0	0.599667	1.13218e+06
CA	2010	5.4	10	40	100	DCAES	3.3599e+08	2014.4	35339.8	0	0	0.660679	836514
CA	2010	5.4	20	40	100	DCAES	1.55871e+08	0	0	0	0	0.718417	836925
CA	2010	5.4	0	40	200	DCAES	1.05354e+09	6678.59	125478	0	0	0.578277	547359
CA	2010	5.4	10	40	200	DCAES	4.7423e+08	3095.84	56606.5	0	0	0.651064	483478
CA	2010	5.4	20	40	200	DCAES	2.33252e+08	971.122	17271.4	0	0	0.711958	538206
CA	2010	5.4	0	0	0	PbA	9.00375e+08	0	0	11884.8	15692.9	NaN	1.04558e+07
CA	2010	5.4	10	0	0	PbA	4.93805e+08	0	0	0	14040	0.307899	5.73246e+06
CA	2010	5.4	20	0	0	PbA	2.98788e+08	0	0	0	13915.3	0.485059	3.46859e+06
CA	2010	5.4	0	0	50	PbA	1.42291e+09	0	0	6911.66	14080.8	NaN	1.04481e+07
CA	2010	5.4	10	0	50	PbA	7.80319e+08	0	0	0	11264.1	0.307899	5.72913e+06
CA	2010	5.4	20	0	50	PbA	4.72146e+08	0	0	0	10401.2	0.485059	3.46653e+06
CA	2010	5.4	0	0	100	PbA	1.94523e+09	0	0	1944.48	12454.8	NaN	1.04461e+07
CA	2010	5.4	10	0	100	PbA	1.06674e+09	0	0	0	7888.23	0.307899	5.72824e+06
CA	2010	5.4	20	0	100	PbA	6.45454e+08	0	0	0	6545.8	0.485059	3.46604e+06
CA	2010	5.4	0	0	200	PbA	2.98982e+09	0	0	0	8538.9	NaN	1.04458e+07
CA	2010	5.4	10	0	200	PbA	1.63956e+09	0	0	0	327.665	0.307899	5.72817e+06
CA	2010	5.4	20	0	200	PbA	9.92051e+08	0	0	0	0	0.485059	3.46596e+06
CA	2010	5.4	0	20	0	PbA	4.5673e+08	0	0	0	10783.1	0.506018	5.30056e+06
CA	2010	5.4	10	20	0	PbA	1.87626e+08	0	0	0	13778.9	0.517477	2.17663e+06
CA	2010	5.4	20	20	0	PbA	8.26665e+07	0	0	0	16803.1	0.60186	958938
CA	2010	5.4	0	20	50	PbA	7.21656e+08	0	0	0	5869.9	0.506018	5.29767e+06
CA	2010	5.4	10	20	50	PbA	2.96434e+08	0	0	0	9566.29	0.517477	2.17593e+06
CA	2010	5.4	20	20	50	PbA	1.30606e+08	0	0	0	14587.8	0.60186	958731
CA	2010	5.4	0	20	100	PbA	9.86518e+08	0	0	0	295.735	0.506018	5.2971e+06
CA	2010	5.4	10	20	100	PbA	4.05223e+08	0	0	0	5023.07	0.517477	2.17575e+06
CA	2010	5.4	20	20	100	PbA	1.78539e+08	0	0	0	12199.8	0.60186	958638
CA	2010	5.4	0	20	200	PbA	1.48128e+09	1834.12	8951.99	0	0	0.41977	4.46684e+06
CA	2010	5.4	10	20	200	PbA	6.22445e+08	149.642	538.71	0	0	0.514453	2.12909e+06
CA	2010	5.4	20	20	200	PbA	2.74403e+08	0	0	0	6443.28	0.60186	958637
CA	2010	5.4	0	40	0	PbA	4.1296e+08	0	0	0	10325.8	0.727838	4.79268e+06
CA	2010	5.4	10	40	0	PbA	1.67276e+08	0	0	0	13715	0.690289	1.94052e+06
CA	2010	5.4	20	40	0	PbA	7.21718e+07	0	0	0	17027.3	0.718417	837144
CA	2010	5.4	0	40	50	PbA	6.52499e+08	0	0	0	4677.85	0.727838	4.78998e+06
CA	2010	5.4	10	40	50	PbA	2.6428e+08	0	0	0	9684.33	0.690289	1.9399e+06
CA	2010	5.4	20	40	50	PbA	1.14024e+08	0	0	0	14531.8	0.718417	836999
CA	2010	5.4	0	40	100	PbA	8.9198e+08	0	0	0	0	0.727838	4.78949e+06
CA	2010	5.4	10	40	100	PbA	3.61269e+08	0	0	0	5805.69	0.690289	1.93974e+06
CA	2010	5.4	20	40	100	PbA	1.55871e+08	0	0	0	12358.4	0.718417	836925
CA	2010	5.4	0	40	200	PbA	1.28536e+09	3022.04	20005.3	0	0	0.632521	2.98527e+06
CA	2010	5.4	10	40	200	PbA	5.55175e+08	72.7364	290.945	0	0	0.689312	1.91555e+06
CA	2010	5.4	20	40	200	PbA	2.39563e+08	0	0	0	6966.32	0.718417	836917
CA	2010	5.4	0	0	0	Li-ion	9.00375e+08	0	0	48585.1	26758.3	NaN	1.04558e+07
CA	2010	5.4	10	0	0	Li-ion	4.93805e+08	0	0	27011.4	25866.3	0.307899	5.73246e+06
CA	2010	5.4	20	0	0	Li-ion	2.98788e+08	0	0	21988.2	25655.4	0.485059	3.46859e+06
CA	2010	5.4	0	0	50	Li-ion	1.42291e+09	0	0	43611.9	25146.2	NaN	1.04481e+07
CA	2010	5.4	10	0	50	Li-ion	7.80319e+08	0	0	9823.45	23745.5	0.307899	5.72913e+06
CA	2010	5.4	20	0	50	Li-ion	4.72146e+08	0	0	1301.13	23408.2	0.485059	3.46653e+06
CA	2010	5.4	0	0	100	Li-ion	1.94523e+09	0	0	38644.8	23520.2	NaN	1.04461e+07
CA	2010	5.4	10	0	100	Li-ion	1.06674e+09	0	0	0	21538.5	0.307899	5.72824e+06
CA	2010	5.4	20	0	100	Li-ion	6.45454e+08	0	0	0	20662.1	0.485059	3.46604e+06
CA	2010	5.4	0	0	200	Li-ion	2.98982e+09	0	0	29293.3	20324.4	NaN	1.04458e+07
CA	2010	5.4	10	0	200	Li-ion	1.63956e+09	0	0	0	14978	0.307899	5.72817e+06
CA	2010	5.4	20	0	200	Li-ion	9.92051e+08	0	0	0	13844.2	0.485059	3.46596e+06
CA	2010	5.4	0	20	0	Li-ion	4.5673e+08	0	0	16598.8	23151.9	0.506018	5.30056e+06
CA	2010	5.4	10	20	0	Li-ion	1.87626e+08	0	0	17105.4	27527.7	0.517477	2.17663e+06
CA	2010	5.4	20	20	0	Li-ion	8.26665e+07	0	0	28910.2	28839.3	0.60186	958938
CA	2010	5.4	0	20	50	Li-ion	7.21656e+08	0	0	0	19169.5	0.506018	5.29767e+06
CA	2010	5.4	10	20	50	Li-ion	2.96434e+08	0	0	0	25652.4	0.517477	2.17593e+06
CA	2010	5.4	20	20	50	Li-ion	1.30606e+08	0	0	12523.2	28450.1	0.60186	958731
CA	2010	5.4	0	20	100	Li-ion	9.86518e+08	0	0	0	13558	0.506018	5.2971e+06
CA	2010	5.4	10	20	100	Li-ion	4.05223e+08	0	0	0	20878.1	0.517477	2.17575e+06
CA	2010	5.4	20	20	100	Li-ion	1.78539e+08	0	0	0	27832.2	0.60186	958638
CA	2010	5.4	0	20	200	Li-ion	1.51623e+09	0	0	0	2882.64	0.506018	5.29706e+06
CA	2010	5.4	10	20	200	Li-ion	6.22798e+08	0	0	0	12303.9	0.517477	2.17574e+06
CA	2010	5.4	20	20	200	Li-ion	2.74403e+08	0	0	0	23224.6	0.60186	958637
CA	2010	5.4	0	40	0	Li-ion	4.1296e+08	0	0	10669.5	23637.7	0.727838	4.79268e+06
CA	2010	5.4	10	40	0	Li-ion	1.67276e+08	0	0	5051.43	27094.5	0.690289	1.94052e+06
CA	2010	5.4	20	40	0	Li-ion	7.21718e+07	0	0	31648.6	28686.5	0.718417	837144
CA	2010	5.4	0	40	50	Li-ion	6.52499e+08	0	0	0	18725.2	0.727838	4.78998e+06
CA	2010	5.4	10	40	50	Li-ion	2.6428e+08	0	0	0	23524.4	0.690289	1.9399e+06
CA	2010	5.4	20	40	50	Li-ion	1.14024e+08	0	0	16851.8	28210.6	0.718417	836999
CA	2010	5.4	0	40	100	Li-ion	8.9198e+08	0	0	0	13200.6	0.727838	4.78949e+06
CA	2010	5.4	10	40	100	Li-ion	3.61269e+08	0	0	0	20893.7	0.690289	1.93974e+06
CA	2010	5.4	20	40	100	Li-ion	1.55871e+08	0	0	2043.37	27734.5	0.718417	836925
CA	2010	5.4	0	40	200	Li-ion	1.37093e+09	0	0	0	2759.22	0.727838	4.78945e+06
CA	2010	5.4	10	40	200	Li-ion	5.55243e+08	0	0	0	11632.4	0.690289	1.93974e+06
CA	2010	5.4	20	40	200	Li-ion	2.39563e+08	0	0	0	22696.9	0.718417	836917
CA	2010	5.4	0	0	0	Li-ion (Reduced cost)	9.00375e+08	0	0	0	20907.3	NaN	1.04558e+07
CA	2010	5.4	10	0	0	Li-ion (Reduced cost)	4.93805e+08	0	0	0	18446.4	0.307899	5.73246e+06
CA	2010	5.4	20	0	0	Li-ion (Reduced cost)	2.98788e+08	0	0	0	18156.5	0.485059	3.46859e+06
CA	2010	5.4	0	0	50	Li-ion (Reduced cost)	1.42291e+09	0	0	0	18073.8	NaN	1.04481e+07
CA	2010	5.4	10	0	50	Li-ion (Reduced cost)	7.80319e+08	0	0	0	14880.1	0.307899	5.72913e+06
CA	2010	5.4	20	0	50	Li-ion (Reduced cost)	4.72146e+08	0	0	0	14029.9	0.485059	3.46653e+06
CA	2010	5.4	0	0	100	Li-ion (Reduced cost)	1.94523e+09	0	0	0	16942.9	NaN	1.04461e+07
CA	2010	5.4	10	0	100	Li-ion (Reduced cost)	1.06674e+09	0	0	0	11311.8	0.307899	5.72824e+06
CA	2010	5.4	20	0	100	Li-ion (Reduced cost)	6.45454e+08	0	0	0	10166.2	0.485059	3.46604e+06
CA	2010	5.4	0	0	200	Li-ion (Reduced cost)	2.98982e+09	0	0	0	12582.9	NaN	1.04458e+07
CA	2010	5.4	10	0	200	Li-ion (Reduced cost)	1.63956e+09	0	0	0	3569.99	0.307899	5.72817e+06
CA	2010	5.4	20	0	200	Li-ion (Reduced cost)	9.92051e+08	0	0	0	2781.92	0.485059	3.46596e+06
CA	2010	5.4	0	20	0	Li-ion (Reduced cost)	4.5673e+08	0	0	0	14764.2	0.506018	5.30056e+06
CA	2010	5.4	10	20	0	Li-ion (Reduced cost)	1.87626e+08	0	0	0	16498.4	0.517477	2.17663e+06
CA	2010	5.4	20	20	0	Li-ion (Reduced cost)	8.26665e+07	0	0	0	19955.9	0.60186	958938
CA	2010	5.4	0	20	50	Li-ion (Reduced cost)	7.21656e+08	0	0	0	8542.21	0.506018	5.29767e+06
CA	2010	5.4	10	20	50	Li-ion (Reduced cost)	2.96434e+08	0	0	0	11607.1	0.517477	2.17593e+06
CA	2010	5.4	20	20	50	Li-ion (Reduced cost)	1.30606e+08	0	0	0	16791.2	0.60186	958731
CA	2010	5.4	0	20	100	Li-ion (Reduced cost)	9.86518e+08	0	0	0	1936.38	0.506018	5.2971e+06
CA	2010	5.4	10	20	100	Li-ion (Reduced cost)	4.05223e+08	0	0	0	6582.74	0.517477	2.17575e+06
CA	2010	5.4	20	20	100	Li-ion (Reduced cost)	1.78539e+08	0	0	0	13290.8	0.60186	958638
CA	2010	5.4	0	20	200	Li-ion (Reduced cost)	1.4965e+09	1759.88	6724.57	0	0	0.43744	4.63342e+06
CA	2010	5.4	10	20	200	Li-ion (Reduced cost)	6.22524e+08	186.827	373.654	0	0	0.515163	2.14006e+06
CA	2010	5.4	20	20	200	Li-ion (Reduced cost)	2.74403e+08	0	0	0	6967.88	0.60186	958637
CA	2010	5.4	0	40	0	Li-ion (Reduced cost)	4.1296e+08	0	0	0	13808.3	0.727838	4.79268e+06
CA	2010	5.4	10	40	0	Li-ion (Reduced cost)	1.67276e+08	0	0	0	17020	0.690289	1.94052e+06
CA	2010	5.4	20	40	0	Li-ion (Reduced cost)	7.21718e+07	0	0	0	20277	0.718417	837144
CA	2010	5.4	0	40	50	Li-ion (Reduced cost)	6.52499e+08	0	0	0	7897.04	0.727838	4.78998e+06
CA	2010	5.4	10	40	50	Li-ion (Reduced cost)	2.6428e+08	0	0	0	12176.2	0.690289	1.9399e+06
CA	2010	5.4	20	40	50	Li-ion (Reduced cost)	1.14024e+08	0	0	0	17179.8	0.718417	836999
CA	2010	5.4	0	40	100	Li-ion (Reduced cost)	8.9198e+08	0	0	0	1804.33	0.727838	4.78949e+06
CA	2010	5.4	10	40	100	Li-ion (Reduced cost)	3.61269e+08	0	0	0	6968.33	0.690289	1.93974e+06
CA	2010	5.4	20	40	100	Li-ion (Reduced cost)	1.55871e+08	0	0	0	14413.4	0.718417	836925
CA	2010	5.4	0	40	200	Li-ion (Reduced cost)	1.33214e+09	2520	11822.2	0	0	0.666773	3.61945e+06
CA	2010	5.4	10	40	200	Li-ion (Reduced cost)	5.55192e+08	71.8866	143.773	0	0	0.689742	1.9262e+06
CA	2010	5.4	20	40	200	Li-ion (Reduced cost)	2.39563e+08	0	0	0	8234.21	0.718417	836917
CA	2010	5.4	0	0	0	NaS	9.00375e+08	0	0	14466.8	13848.6	NaN	1.04558e+07
CA	2010	5.4	10	0	0	NaS	4.93805e+08	0	0	0	12438.4	0.307899	5.73246e+06
CA	2010	5.4	20	0	0	NaS	2.98788e+08	0	0	0	12165.3	0.485059	3.46859e+06
CA	2010	5.4	0	0	50	NaS	1.42291e+09	0	0	9493.58	12236.5	NaN	1.04481e+07
CA	2010	5.4	10	0	50	NaS	7.80319e+08	0	0	0	9185.68	0.307899	5.72913e+06
CA	2010	5.4	20	0	50	NaS	4.72146e+08	0	0	0	8718.54	0.485059	3.46653e+06
CA	2010	5.4	0	0	100	NaS	1.94523e+09	0	0	4526.41	10610.6	NaN	1.04461e+07
CA	2010	5.4	10	0	100	NaS	1.06674e+09	0	0	0	5990.94	0.307899	5.72824e+06
CA	2010	5.4	20	0	100	NaS	6.45454e+08	0	0	0	5009.69	0.485059	3.46604e+06
CA	2010	5.4	0	0	200	NaS	2.98982e+09	0	0	0	5476.89	NaN	1.04458e+07
CA	2010	5.4	10	0	200	NaS	1.63956e+09	0	0	0	0	0.307899	5.72817e+06
CA	2010	5.4	20	0	200	NaS	9.92051e+08	0	0	0	0	0.485059	3.46596e+06
CA	2010	5.4	0	20	0	NaS	4.5673e+08	0	0	0	9157.83	0.506018	5.30056e+06
CA	2010	5.4	10	20	0	NaS	1.87626e+08	0	0	0	12103.2	0.517477	2.17663e+06
CA	2010	5.4	20	20	0	NaS	8.26665e+07	0	0	0	15332.1	0.60186	958938
CA	2010	5.4	0	20	50	NaS	7.21656e+08	0	0	0	4118.68	0.506018	5.29767e+06
CA	2010	5.4	10	20	50	NaS	2.96434e+08	0	0	0	8197.94	0.517477	2.17593e+06
CA	2010	5.4	20	20	50	NaS	1.30606e+08	0	0	0	13131.4	0.60186	958731
CA	2010	5.4	0	20	100	NaS	9.86518e+08	0	0	0	0	0.506018	5.2971e+06
CA	2010	5.4	10	20	100	NaS	4.05223e+08	0	0	0	3378.71	0.517477	2.17575e+06
CA	2010	5.4	20	20	100	NaS	1.78539e+08	0	0	0	10476.5	0.60186	958638
CA	2010	5.4	0	20	200	NaS	1.46833e+09	2107	10710.1	0	0	0.40616	4.33879e+06
CA	2010	5.4	10	20	200	NaS	6.21483e+08	278.225	1132.58	0	0	0.511473	2.08306e+06
CA	2010	5.4	20	20	200	NaS	2.74403e+08	0	0	0	5022.1	0.60186	958637
CA	2010	5.4	0	40	0	NaS	4.1296e+08	0	0	0	8920.64	0.727838	4.79268e+06
CA	2010	5.4	10	40	0	NaS	1.67276e+08	0	0	0	12080.6	0.690289	1.94052e+06
CA	2010	5.4	20	40	0	NaS	7.21718e+07	0	0	0	15485.4	0.718417	837144
CA	2010	5.4	0	40	50	NaS	6.52499e+08	0	0	0	3153.71	0.727838	4.78998e+06
CA	2010	5.4	10	40	50	NaS	2.6428e+08	0	0	0	7739.62	0.690289	1.9399e+06
CA	2010	5.4	20	40	50	NaS	1.14024e+08	0	0	0	13066.4	0.718417	836999
CA	2010	5.4	0	40	100	NaS	8.9198e+08	0	0	0	0	0.727838	4.78949e+06
CA	2010	5.4	10	40	100	NaS	3.61269e+08	0	0	0	4031.19	0.690289	1.93974e+06
CA	2010	5.4	20	40	100	NaS	1.55871e+08	0	0	0	10916.1	0.718417	836925
CA	2010	5.4	0	40	200	NaS	1.25318e+09	3501	23821.3	0	0	0.617822	2.71462e+06
CA	2010	5.4	10	40	200	NaS	5.54442e+08	245.07	981.866	0	0	0.687078	1.86026e+06
CA	2010	5.4	20	40	200	NaS	2.39563e+08	0	0	0	5625.58	0.718417	836917
CA	2010	5.4	0	0	0	NaS (Increased Cost)	9.00375e+08	0	0	23687.9	29524.6	NaN	1.04558e+07
CA	2010	5.4	10	0	0	NaS (Increased Cost)	4.93805e+08	0	0	2114.25	28632.7	0.307899	5.73246e+06
CA	2010	5.4	20	0	0	NaS (Increased Cost)	2.98788e+08	0	0	0	28418	0.485059	3.46859e+06
CA	2010	5.4	0	0	50	NaS (Increased Cost)	1.42291e+09	0	0	18714.8	27912.5	NaN	1.04481e+07
CA	2010	5.4	10	0	50	NaS (Increased Cost)	7.80319e+08	0	0	0	25596.4	0.307899	5.72913e+06
CA	2010	5.4	20	0	50	NaS (Increased Cost)	4.72146e+08	0	0	0	25311.4	0.485059	3.46653e+06
CA	2010	5.4	0	0	100	NaS (Increased Cost)	1.94523e+09	0	0	13747.6	26286.5	NaN	1.04461e+07
CA	2010	5.4	10	0	100	NaS (Increased Cost)	1.06674e+09	0	0	0	22789.3	0.307899	5.72824e+06
CA	2010	5.4	20	0	100	NaS (Increased Cost)	6.45454e+08	0	0	0	21899.1	0.485059	3.46604e+06
CA	2010	5.4	0	0	200	NaS (Increased Cost)	2.98982e+09	0	0	4396.13	23090.8	NaN	1.04458e+07
CA	2010	5.4	10	0	200	NaS (Increased Cost)	1.63956e+09	0	0	0	16627.2	0.307899	5.72817e+06
CA	2010	5.4	20	0	200	NaS (Increased Cost)	9.92051e+08	0	0	0	14979.5	0.485059	3.46596e+06
CA	2010	5.4	0	20	0	NaS (Increased Cost)	4.5673e+08	0	0	0	25308.2	0.506018	5.30056e+06
CA	2010	5.4	10	20	0	NaS (Increased Cost)	1.87626e+08	0	0	0	29383.3	0.517477	2.17663e+06
CA	2010	5.4	20	20	0	NaS (Increased Cost)	8.26665e+07	0	0	4012.99	31605.7	0.60186	958938
CA	2010	5.4	0	20	50	NaS (Increased Cost)	7.21656e+08	0	0	0	20101.4	0.506018	5.29767e+06
CA	2010	5.4	10	20	50	NaS (Increased Cost)	2.96434e+08	0	0	0	24967.2	0.517477	2.17593e+06
CA	2010	5.4	20	20	50	NaS (Increased Cost)	1.30606e+08	0	0	0	29877.3	0.60186	958731
CA	2010	5.4	0	20	100	NaS (Increased Cost)	9.86518e+08	0	0	0	14978.2	0.506018	5.2971e+06
CA	2010	5.4	10	20	100	NaS (Increased Cost)	4.05223e+08	0	0	0	20603.5	0.517477	2.17575e+06
CA	2010	5.4	20	20	100	NaS (Increased Cost)	1.78539e+08	0	0	0	27463.2	0.60186	958638
CA	2010	5.4	0	20	200	NaS (Increased Cost)	1.51623e+09	0	0	0	4409.83	0.506018	5.29706e+06
CA	2010	5.4	10	20	200	NaS (Increased Cost)	6.22798e+08	0	0	0	11841.2	0.517477	2.17574e+06
CA	2010	5.4	20	20	200	NaS (Increased Cost)	2.74403e+08	0	0	0	22790.4	0.60186	958637
CA	2010	5.4	0	40	0	NaS (Increased Cost)	4.1296e+08	0	0	0	25022.2	0.727838	4.79268e+06
CA	2010	5.4	10	40	0	NaS (Increased Cost)	1.67276e+08	0	0	0	28205.5	0.690289	1.94052e+06
CA	2010	5.4	20	40	0	NaS (Increased Cost)	7.21718e+07	0	0	6751.38	31452.9	0.718417	837144
CA	2010	5.4	0	40	50	NaS (Increased Cost)	6.52499e+08	0	0	0	19630.3	0.727838	4.78998e+06
CA	2010	5.4	10	40	50	NaS (Increased Cost)	2.6428e+08	0	0	0	24732.9	0.690289	1.9399e+06
CA	2010	5.4	20	40	50	NaS (Increased Cost)	1.14024e+08	0	0	0	29863.2	0.718417	836999
CA	2010	5.4	0	40	100	NaS (Increased Cost)	8.9198e+08	0	0	0	14024.1	0.727838	4.78949e+06
CA	2010	5.4	10	40	100	NaS (Increased Cost)	3.61269e+08	0	0	0	20677.9	0.690289	1.93974e+06
CA	2010	5.4	20	40	100	NaS (Increased Cost)	1.55871e+08	0	0	0	27165.5	0.718417	836925
CA	2010	5.4	0	40	200	NaS (Increased Cost)	1.37093e+09	0	0	0	2366.06	0.727838	4.78945e+06
CA	2010	5.4	10	40	200	NaS (Increased Cost)	5.55243e+08	0	0	0	12581.2	0.690289	1.93974e+06
CA	2010	5.4	20	40	200	NaS (Increased Cost)	2.39563e+08	0	0	0	23236.4	0.718417	836917
CA	2010	5.4	0	0	0	PHES	9.00375e+08	0	0	0	328.823	NaN	1.04558e+07
CA	2010	5.4	10	0	0	PHES	4.93494e+08	185.482	3479.84	0	0	0.293479	5.64766e+06
CA	2010	5.4	20	0	0	PHES	2.92276e+08	886.994	21678.1	0	0	0.443533	2.98425e+06
CA	2010	5.4	0	0	50	PHES	1.42291e+09	0	0	0	0	NaN	1.04481e+07
CA	2010	5.4	10	0	50	PHES	7.67206e+08	951.508	22871.7	0	0	0.244459	5.35651e+06
CA	2010	5.4	20	0	50	PHES	4.25988e+08	2102.96	82701	0	0	0.396268	2.43443e+06
CA	2010	5.4	0	0	100	PHES	1.94523e+09	0	0	0	146.518	NaN	1.04461e+07
CA	2010	5.4	10	0	100	PHES	1.03142e+09	1416.78	35499.6	0	0	0.223841	5.23522e+06
CA	2010	5.4	20	0	100	PHES	5.41987e+08	2870.63	113537	0	0	0.377433	2.21724e+06
CA	2010	5.4	0	0	200	PHES	2.98982e+09	0	0	0	182.348	NaN	1.04458e+07
CA	2010	5.4	10	0	200	PHES	1.54952e+09	1906.56	55897.6	0	0	0.207253	5.138e+06
CA	2010	5.4	20	0	200	PHES	7.51134e+08	3755.49	164435	0	0	0.359907	2.01477e+06
CA	2010	5.4	0	20	0	PHES	4.30652e+08	2183.74	18561.8	0	0	0.375542	4.13302e+06
CA	2010	5.4	10	20	0	PHES	1.84111e+08	695.787	11929.5	0	0	0.493943	1.83642e+06
CA	2010	5.4	20	20	0	PHES	8.26665e+07	0	0	0	0	0.60186	958938
CA	2010	5.4	0	20	50	PHES	6.24448e+08	3517	37681.3	0	0	0.324476	3.68477e+06
CA	2010	5.4	10	20	50	PHES	2.63106e+08	1914.5	40953.5	0	0	0.462875	1.38928e+06
CA	2010	5.4	20	20	50	PHES	1.28307e+08	522.01	11130.3	0	0	0.593598	794153
CA	2010	5.4	0	20	100	PHES	8.03387e+08	4402.98	51790	0	0	0.301057	3.48191e+06
CA	2010	5.4	10	20	100	PHES	3.26991e+08	2756.43	56379.4	0	0	0.448895	1.18983e+06
CA	2010	5.4	20	20	100	PHES	1.63015e+08	1268.7	33267.8	0	0	0.583872	601042
CA	2010	5.4	0	20	200	PHES	1.13972e+09	5568.78	83930.1	0	0	0.277157	3.2746e+06
CA	2010	5.4	10	20	200	PHES	4.32678e+08	3673.97	177519	0	0	0.428205	895011
CA	2010	5.4	20	20	200	PHES	2.11759e+08	2266.11	77972.8	0	0	0.573577	398258
CA	2010	5.4	0	40	0	PHES	3.40734e+08	4280.81	37330.9	0	0	0.58466	2.25809e+06
CA	2010	5.4	10	40	0	PHES	1.60301e+08	1113.52	19593.5	0	0	0.665949	1.37838e+06
CA	2010	5.4	20	40	0	PHES	7.21718e+07	0	0	2998.2	0	0.718417	837144
CA	2010	5.4	0	40	50	PHES	4.33208e+08	6613.14	52233.4	0	0	0.542648	1.53827e+06
CA	2010	5.4	10	40	50	PHES	2.13596e+08	2838.73	40068.9	0	0	0.641386	817652
CA	2010	5.4	20	40	50	PHES	1.11994e+08	552.043	7930.57	0	0	0.712759	675836
CA	2010	5.4	0	40	100	PHES	5.04183e+08	7998.58	61654.4	0	0	0.52613	1.25775e+06
CA	2010	5.4	10	40	100	PHES	2.48113e+08	3988.34	62546.4	0	0	0.629456	549433
CA	2010	5.4	20	40	100	PHES	1.40126e+08	1416.22	21875	0	0	0.705678	475078
CA	2010	5.4	0	40	200	PHES	6.08855e+08	9921.76	111732	0	0	0.505877	913988
CA	2010	5.4	10	40	200	PHES	2.82868e+08	5475.59	98335.6	0	0	0.616981	273696
CA	2010	5.4	20	40	200	PHES	1.75372e+08	2717.57	46104.2	0	0	0.698072	261375
CA	2010	5.4	0	0	0	PSB	9.00375e+08	0	0	21769.2	8032.84	NaN	1.04558e+07
CA	2010	5.4	10	0	0	PSB	4.93805e+08	0	0	200.592	7182.05	0.307899	5.73246e+06
CA	2010	5.4	20	0	0	PSB	2.98788e+08	0	0	0	7068.98	0.485059	3.46859e+06
CA	2010	5.4	0	0	50	PSB	1.42291e+09	0	0	17236	6306.87	NaN	1.04481e+07
CA	2010	5.4	10	0	50	PSB	7.80319e+08	0	0	0	4041.04	0.307899	5.72913e+06
CA	2010	5.4	20	0	50	PSB	4.72146e+08	0	0	0	3853.8	0.485059	3.46653e+06
CA	2010	5.4	0	0	100	PSB	1.94523e+09	0	0	12560.5	4526.08	NaN	1.04461e+07
CA	2010	5.4	10	0	100	PSB	1.06674e+09	0	0	0	942.31	0.307899	5.72824e+06
CA	2010	5.4	20	0	100	PSB	6.45454e+08	0	0	0	434.901	0.485059	3.46604e+06
CA	2010	5.4	0	0	200	PSB	2.98982e+09	0	0	9981.32	0	NaN	1.04458e+07
CA	2010	5.4	10	0	200	PSB	1.63956e+09	0	0	0	0	0.307899	5.72817e+06
CA	2010	5.4	20	0	200	PSB	9.87625e+08	479.752	3289.86	0	0	0.468462	3.27226e+06
CA	2010	5.4	0	20	0	PSB	4.5673e+08	0	0	0	3562.65	0.506018	5.30056e+06
CA	2010	5.4	10	20	0	PSB	1.87626e+08	0	0	0	7985.64	0.517477	2.17663e+06
CA	2010	5.4	20	20	0	PSB	8.26665e+07	0	0	2914.1	10301.8	0.60186	958938
CA	2010	5.4	0	20	50	PSB	7.21656e+08	0	0	0	0	0.506018	5.29767e+06
CA	2010	5.4	10	20	50	PSB	2.96434e+08	0	0	0	3630.22	0.517477	2.17593e+06
CA	2010	5.4	20	20	50	PSB	1.30606e+08	0	0	0	8265.27	0.60186	958731
CA	2010	5.4	0	20	100	PSB	9.81678e+08	889.088	4707.69	0	0	0.456506	4.84591e+06
CA	2010	5.4	10	20	100	PSB	4.05223e+08	0	0	0	0	0.517477	2.17575e+06
CA	2010	5.4	20	20	100	PSB	1.78539e+08	0	0	0	6614.85	0.60186	958638
CA	2010	5.4	0	20	200	PSB	1.41928e+09	2803.98	15973.2	0	0	0.36583	4.04256e+06
CA	2010	5.4	10	20	200	PSB	6.1141e+08	828.373	4429.57	0	0	0.496886	1.87664e+06
CA	2010	5.4	20	20	200	PSB	2.74403e+08	0	0	0	1421.59	0.60186	958637
CA	2010	5.4	0	40	0	PSB	4.1296e+08	0	0	0	3811.75	0.727838	4.79268e+06
CA	2010	5.4	10	40	0	PSB	1.67276e+08	0	0	0	7741.93	0.690289	1.94052e+06
CA	2010	5.4	20	40	0	PSB	7.21718e+07	0	0	5176.91	10343.3	0.718417	837144
CA	2010	5.4	0	40	50	PSB	6.52499e+08	0	0	0	0	0.727838	4.78998e+06
CA	2010	5.4	10	40	50	PSB	2.6428e+08	0	0	0	3014.42	0.690289	1.9399e+06
CA	2010	5.4	20	40	50	PSB	1.14024e+08	0	0	0	8717.44	0.718417	836999
CA	2010	5.4	0	40	100	PSB	8.65491e+08	2093.56	14236.2	0	0	0.653805	3.45904e+06
CA	2010	5.4	10	40	100	PSB	3.61269e+08	0	0	0	0	0.690289	1.93974e+06
CA	2010	5.4	20	40	100	PSB	1.55871e+08	0	0	0	6013.69	0.718417	836925
CA	2010	5.4	0	40	200	PSB	1.13145e+09	5266	33920.6	0	0	0.574616	2.08153e+06
CA	2010	5.4	10	40	200	PSB	5.39984e+08	993.969	6758.99	0	0	0.672192	1.51945e+06
CA	2010	5.4	20	40	200	PSB	2.39563e+08	0	0	0	966.977	0.718417	836917
CA	2010	5.4	0	0	0	PSB (Reduced Cost)	9.00375e+08	0	0	9781.66	5266.49	NaN	1.04558e+07
CA	2010	5.4	10	0	0	PSB (Reduced Cost)	4.93805e+08	0	0	0	3769.44	0.307899	5.73246e+06
CA	2010	5.4	20	0	0	PSB (Reduced Cost)	2.98788e+08	0	0	0	3724.06	0.485059	3.46859e+06
CA	2010	5.4	0	0	50	PSB (Reduced Cost)	1.42291e+09	0	0	5248.49	3540.51	NaN	1.04481e+07
CA	2010	5.4	10	0	50	PSB (Reduced Cost)	7.80319e+08	0	0	0	841.726	0.307899	5.72913e+06
CA	2010	5.4	20	0	50	PSB (Reduced Cost)	4.72146e+08	0	0	0	315.504	0.485059	3.46653e+06
CA	2010	5.4	0	0	100	PSB (Reduced Cost)	1.94523e+09	0	0	4221.84	0	NaN	1.04461e+07
CA	2010	5.4	10	0	100	PSB (Reduced Cost)	1.06674e+09	0	0	0	0	0.307899	5.72824e+06
CA	2010	5.4	20	0	100	PSB (Reduced Cost)	6.44769e+08	256.526	1615.83	0	0	0.476417	3.36493e+06
CA	2010	5.4	0	0	200	PSB (Reduced Cost)	2.98982e+09	0	0	0	0	NaN	1.04458e+07
CA	2010	5.4	10	0	200	PSB (Reduced Cost)	1.63031e+09	657.752	3930.66	0	0	0.275498	5.53945e+06
CA	2010	5.4	20	0	200	PSB (Reduced Cost)	9.59315e+08	1371.29	9827.43	0	0	0.443016	2.97818e+06
CA	2010	5.4	0	20	0	PSB (Reduced Cost)	4.5673e+08	0	0	0	323.98	0.506018	5.30056e+06
CA	2010	5.4	10	20	0	PSB (Reduced Cost)	1.87626e+08	0	0	0	3559.49	0.517477	2.17663e+06
CA	2010	5.4	20	20	0	PSB (Reduced Cost)	8.26665e+07	0	0	0	6280.15	0.60186	958938
CA	2010	5.4	0	20	50	PSB (Reduced Cost)	7.15425e+08	1091	5576.63	0	0	0.447417	4.764e+06
CA	2010	5.4	10	20	50	PSB (Reduced Cost)	2.96434e+08	0	0	0	0	0.517477	2.17593e+06
CA	2010	5.4	20	20	50	PSB (Reduced Cost)	1.30606e+08	0	0	0	4217.72	0.60186	958731
CA	2010	5.4	0	20	100	PSB (Reduced Cost)	9.36175e+08	2568.97	13869.2	0	0	0.378682	4.15402e+06
CA	2010	5.4	10	20	100	PSB (Reduced Cost)	4.00922e+08	616.027	3080.14	0	0	0.502257	1.95438e+06
CA	2010	5.4	20	20	100	PSB (Reduced Cost)	1.78539e+08	0	0	0	1513.9	0.60186	958638
CA	2010	5.4	0	20	200	PSB (Reduced Cost)	1.32558e+09	3913.34	22309.9	0	0	0.32985	3.73182e+06
CA	2010	5.4	10	20	200	PSB (Reduced Cost)	5.73644e+08	2046.77	11084.6	0	0	0.474235	1.55072e+06
CA	2010	5.4	20	20	200	PSB (Reduced Cost)	2.72732e+08	361.67	1537.1	0	0	0.598184	884925
CA	2010	5.4	0	40	0	PSB (Reduced Cost)	4.1296e+08	0	0	0	205.474	0.727838	4.79268e+06
CA	2010	5.4	10	40	0	PSB (Reduced Cost)	1.67276e+08	0	0	0	3051.46	0.690289	1.94052e+06
CA	2010	5.4	20	40	0	PSB (Reduced Cost)	7.21718e+07	0	0	0	6627.78	0.718417	837144
CA	2010	5.4	0	40	50	PSB (Reduced Cost)	6.27802e+08	2300	15640	0	0	0.647268	3.34382e+06
CA	2010	5.4	10	40	50	PSB (Reduced Cost)	2.6428e+08	0	0	0	0	0.690289	1.9399e+06
CA	2010	5.4	20	40	50	PSB (Reduced Cost)	1.14024e+08	0	0	0	4247.56	0.718417	836999
CA	2010	5.4	0	40	100	PSB (Reduced Cost)	7.64635e+08	4774.54	30664.6	0	0	0.585381	2.26616e+06
CA	2010	5.4	10	40	100	PSB (Reduced Cost)	3.56269e+08	695.481	4172.89	0	0	0.678195	1.65806e+06
CA	2010	5.4	20	40	100	PSB (Reduced Cost)	1.55871e+08	0	0	0	2119.16	0.718417	836925
CA	2010	5.4	0	40	200	PSB (Reduced Cost)	9.44484e+08	7625.69	46111.2	0	0	0.538771	1.47125e+06
CA	2010	5.4	10	40	200	PSB (Reduced Cost)	4.84119e+08	2888.15	19557.5	0	0	0.646783	938120
CA	2010	5.4	20	40	200	PSB (Reduced Cost)	2.39067e+08	182.751	913.756	0	0	0.717025	796914
CA	2010	5.4	0	0	0	VRFB	9.00375e+08	0	0	27615.3	11085	NaN	1.04558e+07
CA	2010	5.4	10	0	0	VRFB	4.93805e+08	0	0	6828.83	10058.1	0.307899	5.73246e+06
CA	2010	5.4	20	0	0	VRFB	2.98788e+08	0	0	1819.75	10046.1	0.485059	3.46859e+06
CA	2010	5.4	0	0	50	VRFB	1.42291e+09	0	0	22860.6	9451.41	NaN	1.04481e+07
CA	2010	5.4	10	0	50	VRFB	7.80319e+08	0	0	0	7158.79	0.307899	5.72913e+06
CA	2010	5.4	20	0	50	VRFB	4.72146e+08	0	0	0	6855.46	0.485059	3.46653e+06
CA	2010	5.4	0	0	100	VRFB	1.94523e+09	0	0	17912.9	7833.11	NaN	1.04461e+07
CA	2010	5.4	10	0	100	VRFB	1.06674e+09	0	0	0	4029.39	0.307899	5.72824e+06
CA	2010	5.4	20	0	100	VRFB	6.45454e+08	0	0	0	3292.35	0.485059	3.46604e+06
CA	2010	5.4	0	0	200	VRFB	2.98982e+09	0	0	8264.71	4555.77	NaN	1.04458e+07
CA	2010	5.4	10	0	200	VRFB	1.63956e+09	0	0	0	0	0.307899	5.72817e+06
CA	2010	5.4	20	0	200	VRFB	9.92051e+08	0	0	0	0	0.485059	3.46596e+06
CA	2010	5.4	0	20	0	VRFB	4.5673e+08	0	0	0	7411.96	0.506018	5.30056e+06
CA	2010	5.4	10	20	0	VRFB	1.87626e+08	0	0	0	11370.6	0.517477	2.17663e+06
CA	2010	5.4	20	20	0	VRFB	8.26665e+07	0	0	8487.3	13081.9	0.60186	958938
CA	2010	5.4	0	20	50	VRFB	7.21656e+08	0	0	0	1802.89	0.506018	5.29767e+06
CA	2010	5.4	10	20	50	VRFB	2.96434e+08	0	0	0	6950.38	0.517477	2.17593e+06
CA	2010	5.4	20	20	50	VRFB	1.30606e+08	0	0	0	11511.7	0.60186	958731
CA	2010	5.4	0	20	100	VRFB	9.86518e+08	0	0	0	0	0.506018	5.2971e+06
CA	2010	5.4	10	20	100	VRFB	4.05223e+08	0	0	0	2032.7	0.517477	2.17575e+06
CA	2010	5.4	20	20	100	VRFB	1.78539e+08	0	0	0	9456.62	0.60186	958638
CA	2010	5.4	0	20	200	VRFB	1.45932e+09	2132.44	12648.9	0	0	0.399318	4.21341e+06
CA	2010	5.4	10	20	200	VRFB	6.21469e+08	265.377	1326.89	0	0	0.511176	2.07295e+06
CA	2010	5.4	20	20	200	VRFB	2.74403e+08	0	0	0	4461.12	0.60186	958637
CA	2010	5.4	0	40	0	VRFB	4.1296e+08	0	0	0	6473.43	0.727838	4.79268e+06
CA	2010	5.4	10	40	0	VRFB	1.67276e+08	0	0	0	10088.2	0.690289	1.94052e+06
CA	2010	5.4	20	40	0	VRFB	7.21718e+07	0	0	10082.9	13130.9	0.718417	837144
CA	2010	5.4	0	40	50	VRFB	6.52499e+08	0	0	0	1097.92	0.727838	4.78998e+06
CA	2010	5.4	10	40	50	VRFB	2.6428e+08	0	0	0	6474.5	0.690289	1.9399e+06
CA	2010	5.4	20	40	50	VRFB	1.14024e+08	0	0	0	12007	0.718417	836999
CA	2010	5.4	0	40	100	VRFB	8.9167e+08	188.107	1429.61	0	0	0.720719	4.64452e+06
CA	2010	5.4	10	40	100	VRFB	3.61269e+08	0	0	0	2148.74	0.690289	1.93974e+06
CA	2010	5.4	20	40	100	VRFB	1.55871e+08	0	0	0	9343.71	0.718417	836925
CA	2010	5.4	0	40	200	VRFB	1.22623e+09	3676.73	27150.2	0	0	0.612591	2.50038e+06
CA	2010	5.4	10	40	200	VRFB	5.54329e+08	227.192	1363.15	0	0	0.686523	1.84154e+06
CA	2010	5.4	20	40	200	VRFB	2.39563e+08	0	0	0	4490.3	0.718417	836917
CA	2010	5.4	0	0	0	ZBB	9.00375e+08	0	0	11732.6	13583.2	NaN	1.04558e+07
CA	2010	5.4	10	0	0	ZBB	4.93805e+08	0	0	0	12607.4	0.307899	5.73246e+06
CA	2010	5.4	20	0	0	ZBB	2.98788e+08	0	0	0	12659	0.485059	3.46859e+06
CA	2010	5.4	0	0	50	ZBB	1.42291e+09	0	0	6802.3	11541	NaN	1.04481e+07
CA	2010	5.4	10	0	50	ZBB	7.80319e+08	0	0	0	9094.62	0.307899	5.72913e+06
CA	2010	5.4	20	0	50	ZBB	4.72146e+08	0	0	0	9256.8	0.485059	3.46653e+06
CA	2010	5.4	0	0	100	ZBB	1.94523e+09	0	0	1903.22	9550.71	NaN	1.04461e+07
CA	2010	5.4	10	0	100	ZBB	1.06674e+09	0	0	0	5749.73	0.307899	5.72824e+06
CA	2010	5.4	20	0	100	ZBB	6.45454e+08	0	0	0	5720.62	0.485059	3.46604e+06
CA	2010	5.4	0	0	200	ZBB	2.98982e+09	0	0	0	4046.81	NaN	1.04458e+07
CA	2010	5.4	10	0	200	ZBB	1.63956e+09	0	0	0	0	0.307899	5.72817e+06
CA	2010	5.4	20	0	200	ZBB	9.92051e+08	0	0	0	0	0.485059	3.46596e+06
CA	2010	5.4	0	20	0	ZBB	4.5673e+08	0	0	0	9120.44	0.506018	5.30056e+06
CA	2010	5.4	10	20	0	ZBB	1.87626e+08	0	0	0	12617.5	0.517477	2.17663e+06
CA	2010	5.4	20	20	0	ZBB	8.26665e+07	0	0	0	15673	0.60186	958938
CA	2010	5.4	0	20	50	ZBB	7.21656e+08	0	0	0	4065.75	0.506018	5.29767e+06
CA	2010	5.4	10	20	50	ZBB	2.96434e+08	0	0	0	8257.97	0.517477	2.17593e+06
CA	2010	5.4	20	20	50	ZBB	1.30606e+08	0	0	0	13562.4	0.60186	958731
CA	2010	5.4	0	20	100	ZBB	9.86518e+08	0	0	0	0	0.506018	5.2971e+06
CA	2010	5.4	10	20	100	ZBB	4.05223e+08	0	0	0	3874.63	0.517477	2.17575e+06
CA	2010	5.4	20	20	100	ZBB	1.78539e+08	0	0	0	11137.5	0.60186	958638
CA	2010	5.4	0	20	200	ZBB	1.47841e+09	2002.25	8871.18	0	0	0.405137	4.49203e+06
CA	2010	5.4	10	20	200	ZBB	6.2161e+08	277.438	1040.39	0	0	0.51078	2.08966e+06
CA	2010	5.4	20	20	200	ZBB	2.74403e+08	0	0	0	5061.38	0.60186	958637
CA	2010	5.4	0	40	0	ZBB	4.1296e+08	0	0	0	9010.35	0.727838	4.79268e+06
CA	2010	5.4	10	40	0	ZBB	1.67276e+08	0	0	0	12383.8	0.690289	1.94052e+06
CA	2010	5.4	20	40	0	ZBB	7.21718e+07	0	0	0	15922	0.718417	837144
CA	2010	5.4	0	40	50	ZBB	6.52499e+08	0	0	0	2946.71	0.727838	4.78998e+06
CA	2010	5.4	10	40	50	ZBB	2.6428e+08	0	0	0	7895.33	0.690289	1.9399e+06
CA	2010	5.4	20	40	50	ZBB	1.14024e+08	0	0	0	13403.6	0.718417	836999
CA	2010	5.4	0	40	100	ZBB	8.9198e+08	0	0	0	0	0.727838	4.78949e+06
CA	2010	5.4	10	40	100	ZBB	3.61269e+08	0	0	0	3707.4	0.690289	1.93974e+06
CA	2010	5.4	20	40	100	ZBB	1.55871e+08	0	0	0	11166.4	0.718417	836925
CA	2010	5.4	0	40	200	ZBB	1.26924e+09	3573.54	20484.2	0	0	0.611585	2.95506e+06
CA	2010	5.4	10	40	200	ZBB	5.54379e+08	259.071	1036.28	0	0	0.686246	1.85634e+06
CA	2010	5.4	20	40	200	ZBB	2.39563e+08	0	0	0	6067.35	0.718417	836917
CA	2010	5.4	0	0	0	No Storage	9.00375e+08					NaN	1.04558e+07
CA	2010	5.4	10	0	0	No Storage	4.93805e+08					0.307899	5.73246e+06
CA	2010	5.4	20	0	0	No Storage	2.98788e+08					0.485059	3.46859e+06
CA	2010	5.4	0	0	50	No Storage	1.42291e+09					NaN	1.04481e+07
CA	2010	5.4	10	0	50	No Storage	7.80319e+08					0.307899	5.72913e+06
CA	2010	5.4	20	0	50	No Storage	4.72146e+08					0.485059	3.46653e+06
CA	2010	5.4	0	0	100	No Storage	1.94523e+09					NaN	1.04461e+07
CA	2010	5.4	10	0	100	No Storage	1.06674e+09					0.307899	5.72824e+06
CA	2010	5.4	20	0	100	No Storage	6.45454e+08					0.485059	3.46604e+06
CA	2010	5.4	0	0	200	No Storage	2.98982e+09					NaN	1.04458e+07
CA	2010	5.4	10	0	200	No Storage	1.63956e+09					0.307899	5.72817e+06
CA	2010	5.4	20	0	200	No Storage	9.92051e+08					0.485059	3.46596e+06
CA	2010	5.4	0	20	0	No Storage	4.5673e+08					0.506018	5.30056e+06
CA	2010	5.4	10	20	0	No Storage	1.87626e+08					0.517477	2.17663e+06
CA	2010	5.4	20	20	0	No Storage	8.26665e+07					0.60186	958938
CA	2010	5.4	0	20	50	No Storage	7.21656e+08					0.506018	5.29767e+06
CA	2010	5.4	10	20	50	No Storage	2.96434e+08					0.517477	2.17593e+06
CA	2010	5.4	20	20	50	No Storage	1.30606e+08					0.60186	958731
CA	2010	5.4	0	20	100	No Storage	9.86518e+08					0.506018	5.2971e+06
CA	2010	5.4	10	20	100	No Storage	4.05223e+08					0.517477	2.17575e+06
CA	2010	5.4	20	20	100	No Storage	1.78539e+08					0.60186	958638
CA	2010	5.4	0	20	200	No Storage	1.51623e+09					0.506018	5.29706e+06
CA	2010	5.4	10	20	200	No Storage	6.22798e+08					0.517477	2.17574e+06
CA	2010	5.4	20	20	200	No Storage	2.74403e+08					0.60186	958637
CA	2010	5.4	0	40	0	No Storage	4.1296e+08					0.727838	4.79268e+06
CA	2010	5.4	10	40	0	No Storage	1.67276e+08					0.690289	1.94052e+06
CA	2010	5.4	20	40	0	No Storage	7.21718e+07					0.718417	837144
CA	2010	5.4	0	40	50	No Storage	6.52499e+08					0.727838	4.78998e+06
CA	2010	5.4	10	40	50	No Storage	2.6428e+08					0.690289	1.9399e+06
CA	2010	5.4	20	40	50	No Storage	1.14024e+08					0.718417	836999
CA	2010	5.4	0	40	100	No Storage	8.9198e+08					0.727838	4.78949e+06
CA	2010	5.4	10	40	100	No Storage	3.61269e+08					0.690289	1.93974e+06
CA	2010	5.4	20	40	100	No Storage	1.55871e+08					0.718417	836925
CA	2010	5.4	0	40	200	No Storage	1.37093e+09					0.727838	4.78945e+06
CA	2010	5.4	10	40	200	No Storage	5.55243e+08					0.690289	1.93974e+06
CA	2010	5.4	20	40	200	No Storage	2.39563e+08					0.718417	836917
CA	2010	7	0	0	0	ACAES	9.00375e+08	0	0	42545.7	0	NaN	1.04558e+07
CA	2010	7	10	0	0	ACAES	4.93805e+08	0	0	19503.1	0	0.307899	5.73246e+06
CA	2010	7	20	0	0	ACAES	2.98788e+08	0	0	5875.8	0	0.485059	3.46859e+06
CA	2010	7	0	0	50	ACAES	1.42291e+09	0	0	0	0	NaN	1.04481e+07
CA	2010	7	10	0	50	ACAES	7.80319e+08	0	0	0	0	0.307899	5.72913e+06
CA	2010	7	20	0	50	ACAES	4.72146e+08	0	0	0	0	0.485059	3.46653e+06
CA	2010	7	0	0	100	ACAES	1.94523e+09	0	0	0	0	NaN	1.04461e+07
CA	2010	7	10	0	100	ACAES	1.0656e+09	256.449	2436.27	0	0	0.291705	5.61736e+06
CA	2010	7	20	0	100	ACAES	6.34786e+08	793.803	8413	0	0	0.455152	3.07149e+06
CA	2010	7	0	0	200	ACAES	2.98982e+09	0	0	0	0	NaN	1.04458e+07
CA	2010	7	10	0	200	ACAES	1.61401e+09	914.504	9455.04	0	0	0.258118	5.38836e+06
CA	2010	7	20	0	200	ACAES	9.21951e+08	1748.84	18882.2	0	0	0.429363	2.73424e+06
CA	2010	7	0	20	0	ACAES	4.5673e+08	0	0	0	0	0.506018	5.30056e+06
CA	2010	7	10	20	0	ACAES	1.87626e+08	0	0	9491.3	678.73	0.517477	2.17663e+06
CA	2010	7	20	20	0	ACAES	8.26665e+07	0	0	21044.7	2064.81	0.60186	958938
CA	2010	7	0	20	50	ACAES	7.03344e+08	1410	11387.2	0	0	0.419183	4.41747e+06
CA	2010	7	10	20	50	ACAES	2.96434e+08	0	0	0	0	0.517477	2.17593e+06
CA	2010	7	20	20	50	ACAES	1.30606e+08	0	0	4687.83	1634.53	0.60186	958731
CA	2010	7	0	20	100	ACAES	9.082e+08	2584	20358.3	0	0	0.365625	3.88506e+06
CA	2010	7	10	20	100	ACAES	3.96201e+08	813.899	6185.63	0	0	0.49545	1.81853e+06
CA	2010	7	20	20	100	ACAES	1.78539e+08	0	0	0	0	0.60186	958638
CA	2010	7	0	20	200	ACAES	1.27471e+09	3790.64	28857.5	0	0	0.328022	3.51698e+06
CA	2010	7	10	20	200	ACAES	5.55874e+08	2061.75	15977.8	0	0	0.47129	1.42998e+06
CA	2010	7	20	20	200	ACAES	2.71647e+08	426.368	3410.95	0	0	0.596642	842089
CA	2010	7	0	40	0	ACAES	4.1296e+08	0	0	0	0	0.727838	4.79268e+06
CA	2010	7	10	40	0	ACAES	1.67276e+08	0	0	0	166.294	0.690289	1.94052e+06
CA	2010	7	20	40	0	ACAES	7.21718e+07	0	0	22640.3	2113.85	0.718417	837144
CA	2010	7	0	40	50	ACAES	5.91342e+08	3006	26814	0	0	0.622663	2.69943e+06
CA	2010	7	10	40	50	ACAES	2.64275e+08	27.0768	231.507	0	0	0.689727	1.92529e+06
CA	2010	7	20	40	50	ACAES	1.14024e+08	0	0	7203.5	1706.92	0.718417	836999
CA	2010	7	0	40	100	ACAES	7.04223e+08	4850.51	39552.8	0	0	0.58129	1.90037e+06
CA	2010	7	10	40	100	ACAES	3.44901e+08	1254.97	10900.9	0	0	0.667656	1.35517e+06
CA	2010	7	20	40	100	ACAES	1.55871e+08	0	0	0	236.983	0.718417	836925
CA	2010	7	0	40	200	ACAES	8.60939e+08	6832.07	52262.2	0	0	0.550589	1.31801e+06
CA	2010	7	10	40	200	ACAES	4.43582e+08	3191.3	27285.6	0	0	0.643093	732151
CA	2010	7	20	40	200	ACAES	2.36842e+08	448.473	3834.44	0	0	0.714516	712521
CA	2010	7	0	0	0	DCAES	9.00375e+08	0	0	0	0	NaN	1.04558e+07
CA	2010	7	10	0	0	DCAES	4.93805e+08	0	0	0	0	0.307899	5.73246e+06
CA	2010	7	20	0	0	DCAES	2.98788e+08	0	0	0	0	0.485059	3.46859e+06
CA	2010	7	0	0	50	DCAES	1.42291e+09	0	0	0	0	NaN	1.04481e+07
CA	2010	7	10	0	50	DCAES	7.78793e+08	417.768	14903.2	0	0	0.281382	5.47492e+06
CA	2010	7	20	0	50	DCAES	4.65826e+08	949.225	38091.5	0	0	0.45111	2.82302e+06
CA	2010	7	0	0	100	DCAES	1.94523e+09	0	0	0	0	NaN	1.04461e+07
CA	2010	7	10	0	100	DCAES	1.05661e+09	888.827	39143.1	0	0	0.257064	5.24003e+06
CA	2010	7	20	0	100	DCAES	6.18635e+08	1820.28	111995	0	0	0.424341	2.31756e+06
CA	2010	7	0	0	200	DCAES	2.98982e+09	0	0	24158.8	0	NaN	1.04458e+07
CA	2010	7	10	0	200	DCAES	1.60179e+09	1483.04	71112.6	0	0	0.235534	5.03216e+06
CA	2010	7	20	0	200	DCAES	8.98908e+08	3099.52	318509	0	0	0.389255	1.66455e+06
CA	2010	7	0	20	0	DCAES	4.5312e+08	904.989	12894.4	0	0	0.449942	4.48255e+06
CA	2010	7	10	20	0	DCAES	1.87626e+08	0	0	0	0	0.517477	2.17663e+06
CA	2010	7	20	20	0	DCAES	8.26665e+07	0	0	544.608	0	0.60186	958938
CA	2010	7	0	20	50	DCAES	6.88119e+08	2271.14	39037.8	0	0	0.387071	3.57618e+06
CA	2010	7	10	20	50	DCAES	2.92838e+08	764.848	21451.2	0	0	0.496864	1.69237e+06
CA	2010	7	20	20	50	DCAES	1.30606e+08	0	0	0	0	0.60186	958731
CA	2010	7	0	20	100	DCAES	9.10416e+08	3103.27	50252.6	0	0	0.361464	3.21141e+06
CA	2010	7	10	20	100	DCAES	3.86643e+08	1549.64	44044.2	0	0	0.480766	1.3166e+06
CA	2010	7	20	20	100	DCAES	1.78539e+08	0	0	0	0	0.60186	958638
CA	2010	7	0	20	200	DCAES	1.33911e+09	3995	95175	0	0	0.33908	2.89079e+06
CA	2010	7	10	20	200	DCAES	5.56432e+08	2614.35	138986	0	0	0.461354	868272
CA	2010	7	20	20	200	DCAES	2.66666e+08	965.442	27564.7	0	0	0.591969	638538
CA	2010	7	0	40	0	DCAES	3.99851e+08	1848	25666.7	0	0	0.664612	2.96078e+06
CA	2010	7	10	40	0	DCAES	1.67276e+08	0	0	0	0	0.690289	1.94052e+06
CA	2010	7	20	40	0	DCAES	7.21718e+07	0	0	0	0	0.718417	837144
CA	2010	7	0	40	50	DCAES	5.82733e+08	3788	47890.6	0	0	0.619943	1.69442e+06
CA	2010	7	10	40	50	DCAES	2.58487e+08	1040.44	16647	0	0	0.672985	1.29232e+06
CA	2010	7	20	40	50	DCAES	1.14024e+08	0	0	0	0	0.718417	836999
CA	2010	7	0	40	100	DCAES	7.47612e+08	5033	62072.7	0	0	0.599667	1.13218e+06
CA	2010	7	10	40	100	DCAES	3.3599e+08	2014.4	35339.8	0	0	0.660679	836514
CA	2010	7	20	40	100	DCAES	1.55871e+08	0	0	0	0	0.718417	836925
CA	2010	7	0	40	200	DCAES	1.05354e+09	6678.59	125478	0	0	0.578277	547359
CA	2010	7	10	40	200	DCAES	4.7423e+08	3095.84	56606.5	0	0	0.651064	483478
CA	2010	7	20	40	200	DCAES	2.33252e+08	971.122	17271.4	0	0	0.711958	538206
CA	2010	7	0	0	0	PbA	9.00375e+08	0	0	11884.8	15692.9	NaN	1.04558e+07
CA	2010	7	10	0	0	PbA	4.93805e+08	0	0	0	14040	0.307899	5.73246e+06
CA	2010	7	20	0	0	PbA	2.98788e+08	0	0	0	13915.3	0.485059	3.46859e+06
CA	2010	7	0	0	50	PbA	1.42291e+09	0	0	6911.66	14080.8	NaN	1.04481e+07
CA	2010	7	10	0	50	PbA	7.80319e+08	0	0	0	11264.1	0.307899	5.72913e+06
CA	2010	7	20	0	50	PbA	4.72146e+08	0	0	0	10401.2	0.485059	3.46653e+06
CA	2010	7	0	0	100	PbA	1.94523e+09	0	0	1944.48	12454.8	NaN	1.04461e+07
CA	2010	7	10	0	100	PbA	1.06674e+09	0	0	0	7888.23	0.307899	5.72824e+06
CA	2010	7	20	0	100	PbA	6.45454e+08	0	0	0	6545.8	0.485059	3.46604e+06
CA	2010	7	0	0	200	PbA	2.98982e+09	0	0	0	8538.9	NaN	1.04458e+07
CA	2010	7	10	0	200	PbA	1.63956e+09	0	0	0	327.665	0.307899	5.72817e+06
CA	2010	7	20	0	200	PbA	9.92051e+08	0	0	0	0	0.485059	3.46596e+06
CA	2010	7	0	20	0	PbA	4.5673e+08	0	0	0	10783.1	0.506018	5.30056e+06
CA	2010	7	10	20	0	PbA	1.87626e+08	0	0	0	13778.9	0.517477	2.17663e+06
CA	2010	7	20	20	0	PbA	8.26665e+07	0	0	0	16803.1	0.60186	958938
CA	2010	7	0	20	50	PbA	7.21656e+08	0	0	0	5869.9	0.506018	5.29767e+06
CA	2010	7	10	20	50	PbA	2.96434e+08	0	0	0	9566.29	0.517477	2.17593e+06
CA	2010	7	20	20	50	PbA	1.30606e+08	0	0	0	14587.8	0.60186	958731
CA	2010	7	0	20	100	PbA	9.86518e+08	0	0	0	295.735	0.506018	5.2971e+06
CA	2010	7	10	20	100	PbA	4.05223e+08	0	0	0	5023.07	0.517477	2.17575e+06
CA	2010	7	20	20	100	PbA	1.78539e+08	0	0	0	12199.8	0.60186	958638
CA	2010	7	0	20	200	PbA	1.48128e+09	1834.12	8951.99	0	0	0.41977	4.46684e+06
CA	2010	7	10	20	200	PbA	6.22445e+08	149.642	538.71	0	0	0.514453	2.12909e+06
CA	2010	7	20	20	200	PbA	2.74403e+08	0	0	0	6443.28	0.60186	958637
CA	2010	7	0	40	0	PbA	4.1296e+08	0	0	0	10325.8	0.727838	4.79268e+06
CA	2010	7	10	40	0	PbA	1.67276e+08	0	0	0	13715	0.690289	1.94052e+06
CA	2010	7	20	40	0	PbA	7.21718e+07	0	0	0	17027.3	0.718417	837144
CA	2010	7	0	40	50	PbA	6.52499e+08	0	0	0	4677.85	0.727838	4.78998e+06
CA	2010	7	10	40	50	PbA	2.6428e+08	0	0	0	9684.33	0.690289	1.9399e+06
CA	2010	7	20	40	50	PbA	1.14024e+08	0	0	0	14531.8	0.718417	836999
CA	2010	7	0	40	100	PbA	8.9198e+08	0	0	0	0	0.727838	4.78949e+06
CA	2010	7	10	40	100	PbA	3.61269e+08	0	0	0	5805.69	0.690289	1.93974e+06
CA	2010	7	20	40	100	PbA	1.55871e+08	0	0	0	12358.4	0.718417	836925
CA	2010	7	0	40	200	PbA	1.28536e+09	3022.04	20005.3	0	0	0.632521	2.98527e+06
CA	2010	7	10	40	200	PbA	5.55175e+08	72.7364	290.945	0	0	0.689312	1.91555e+06
CA	2010	7	20	40	200	PbA	2.39563e+08	0	0	0	6966.32	0.718417	836917
CA	2010	7	0	0	0	Li-ion	9.00375e+08	0	0	48585.1	26758.3	NaN	1.04558e+07
CA	2010	7	10	0	0	Li-ion	4.93805e+08	0	0	27011.4	25866.3	0.307899	5.73246e+06
CA	2010	7	20	0	0	Li-ion	2.98788e+08	0	0	21988.2	25655.4	0.485059	3.46859e+06
CA	2010	7	0	0	50	Li-ion	1.42291e+09	0	0	43611.9	25146.2	NaN	1.04481e+07
CA	2010	7	10	0	50	Li-ion	7.80319e+08	0	0	9823.45	23745.5	0.307899	5.72913e+06
CA	2010	7	20	0	50	Li-ion	4.72146e+08	0	0	1301.13	23408.2	0.485059	3.46653e+06
CA	2010	7	0	0	100	Li-ion	1.94523e+09	0	0	38644.8	23520.2	NaN	1.04461e+07
CA	2010	7	10	0	100	Li-ion	1.06674e+09	0	0	0	21538.5	0.307899	5.72824e+06
CA	2010	7	20	0	100	Li-ion	6.45454e+08	0	0	0	20662.1	0.485059	3.46604e+06
CA	2010	7	0	0	200	Li-ion	2.98982e+09	0	0	29293.3	20324.4	NaN	1.04458e+07
CA	2010	7	10	0	200	Li-ion	1.63956e+09	0	0	0	14978	0.307899	5.72817e+06
CA	2010	7	20	0	200	Li-ion	9.92051e+08	0	0	0	13844.2	0.485059	3.46596e+06
CA	2010	7	0	20	0	Li-ion	4.5673e+08	0	0	16598.8	23151.9	0.506018	5.30056e+06
CA	2010	7	10	20	0	Li-ion	1.87626e+08	0	0	17105.4	27527.7	0.517477	2.17663e+06
CA	2010	7	20	20	0	Li-ion	8.26665e+07	0	0	28910.2	28839.3	0.60186	958938
CA	2010	7	0	20	50	Li-ion	7.21656e+08	0	0	0	19169.5	0.506018	5.29767e+06
CA	2010	7	10	20	50	Li-ion	2.96434e+08	0	0	0	25652.4	0.517477	2.17593e+06
CA	2010	7	20	20	50	Li-ion	1.30606e+08	0	0	12523.2	28450.1	0.60186	958731
CA	2010	7	0	20	100	Li-ion	9.86518e+08	0	0	0	13558	0.506018	5.2971e+06
CA	2010	7	10	20	100	Li-ion	4.05223e+08	0	0	0	20878.1	0.517477	2.17575e+06
CA	2010	7	20	20	100	Li-ion	1.78539e+08	0	0	0	27832.2	0.60186	958638
CA	2010	7	0	20	200	Li-ion	1.51623e+09	0	0	0	2882.64	0.506018	5.29706e+06
CA	2010	7	10	20	200	Li-ion	6.22798e+08	0	0	0	12303.9	0.517477	2.17574e+06
CA	2010	7	20	20	200	Li-ion	2.74403e+08	0	0	0	23224.6	0.60186	958637
CA	2010	7	0	40	0	Li-ion	4.1296e+08	0	0	10669.5	23637.7	0.727838	4.79268e+06
CA	2010	7	10	40	0	Li-ion	1.67276e+08	0	0	5051.43	27094.5	0.690289	1.94052e+06
CA	2010	7	20	40	0	Li-ion	7.21718e+07	0	0	31648.6	28686.5	0.718417	837144
CA	2010	7	0	40	50	Li-ion	6.52499e+08	0	0	0	18725.2	0.727838	4.78998e+06
CA	2010	7	10	40	50	Li-ion	2.6428e+08	0	0	0	23524.4	0.690289	1.9399e+06
CA	2010	7	20	40	50	Li-ion	1.14024e+08	0	0	16851.8	28210.6	0.718417	836999
CA	2010	7	0	40	100	Li-ion	8.9198e+08	0	0	0	13200.6	0.727838	4.78949e+06
CA	2010	7	10	40	100	Li-ion	3.61269e+08	0	0	0	20893.7	0.690289	1.93974e+06
CA	2010	7	20	40	100	Li-ion	1.55871e+08	0	0	2043.37	27734.5	0.718417	836925
CA	2010	7	0	40	200	Li-ion	1.37093e+09	0	0	0	2759.22	0.727838	4.78945e+06
CA	2010	7	10	40	200	Li-ion	5.55243e+08	0	0	0	11632.4	0.690289	1.93974e+06
CA	2010	7	20	40	200	Li-ion	2.39563e+08	0	0	0	22696.9	0.718417	836917
CA	2010	7	0	0	0	Li-ion (Reduced cost)	9.00375e+08	0	0	0	20907.3	NaN	1.04558e+07
CA	2010	7	10	0	0	Li-ion (Reduced cost)	4.93805e+08	0	0	0	18446.4	0.307899	5.73246e+06
CA	2010	7	20	0	0	Li-ion (Reduced cost)	2.98788e+08	0	0	0	18156.5	0.485059	3.46859e+06
CA	2010	7	0	0	50	Li-ion (Reduced cost)	1.42291e+09	0	0	0	18073.8	NaN	1.04481e+07
CA	2010	7	10	0	50	Li-ion (Reduced cost)	7.80319e+08	0	0	0	14880.1	0.307899	5.72913e+06
CA	2010	7	20	0	50	Li-ion (Reduced cost)	4.72146e+08	0	0	0	14029.9	0.485059	3.46653e+06
CA	2010	7	0	0	100	Li-ion (Reduced cost)	1.94523e+09	0	0	0	16942.9	NaN	1.04461e+07
CA	2010	7	10	0	100	Li-ion (Reduced cost)	1.06674e+09	0	0	0	11311.8	0.307899	5.72824e+06
CA	2010	7	20	0	100	Li-ion (Reduced cost)	6.45454e+08	0	0	0	10166.2	0.485059	3.46604e+06
CA	2010	7	0	0	200	Li-ion (Reduced cost)	2.98982e+09	0	0	0	12582.9	NaN	1.04458e+07
CA	2010	7	10	0	200	Li-ion (Reduced cost)	1.63956e+09	0	0	0	3569.99	0.307899	5.72817e+06
CA	2010	7	20	0	200	Li-ion (Reduced cost)	9.92051e+08	0	0	0	2781.92	0.485059	3.46596e+06
CA	2010	7	0	20	0	Li-ion (Reduced cost)	4.5673e+08	0	0	0	14764.2	0.506018	5.30056e+06
CA	2010	7	10	20	0	Li-ion (Reduced cost)	1.87626e+08	0	0	0	16498.4	0.517477	2.17663e+06
CA	2010	7	20	20	0	Li-ion (Reduced cost)	8.26665e+07	0	0	0	19955.9	0.60186	958938
CA	2010	7	0	20	50	Li-ion (Reduced cost)	7.21656e+08	0	0	0	8542.21	0.506018	5.29767e+06
CA	2010	7	10	20	50	Li-ion (Reduced cost)	2.96434e+08	0	0	0	11607.1	0.517477	2.17593e+06
CA	2010	7	20	20	50	Li-ion (Reduced cost)	1.30606e+08	0	0	0	16791.2	0.60186	958731
CA	2010	7	0	20	100	Li-ion (Reduced cost)	9.86518e+08	0	0	0	1936.38	0.506018	5.2971e+06
CA	2010	7	10	20	100	Li-ion (Reduced cost)	4.05223e+08	0	0	0	6582.74	0.517477	2.17575e+06
CA	2010	7	20	20	100	Li-ion (Reduced cost)	1.78539e+08	0	0	0	13290.8	0.60186	958638
CA	2010	7	0	20	200	Li-ion (Reduced cost)	1.4965e+09	1759.88	6724.57	0	0	0.43744	4.63342e+06
CA	2010	7	10	20	200	Li-ion (Reduced cost)	6.22524e+08	186.827	373.654	0	0	0.515163	2.14006e+06
CA	2010	7	20	20	200	Li-ion (Reduced cost)	2.74403e+08	0	0	0	6967.88	0.60186	958637
CA	2010	7	0	40	0	Li-ion (Reduced cost)	4.1296e+08	0	0	0	13808.3	0.727838	4.79268e+06
CA	2010	7	10	40	0	Li-ion (Reduced cost)	1.67276e+08	0	0	0	17020	0.690289	1.94052e+06
CA	2010	7	20	40	0	Li-ion (Reduced cost)	7.21718e+07	0	0	0	20277	0.718417	837144
CA	2010	7	0	40	50	Li-ion (Reduced cost)	6.52499e+08	0	0	0	7897.04	0.727838	4.78998e+06
CA	2010	7	10	40	50	Li-ion (Reduced cost)	2.6428e+08	0	0	0	12176.2	0.690289	1.9399e+06
CA	2010	7	20	40	50	Li-ion (Reduced cost)	1.14024e+08	0	0	0	17179.8	0.718417	836999
CA	2010	7	0	40	100	Li-ion (Reduced cost)	8.9198e+08	0	0	0	1804.33	0.727838	4.78949e+06
CA	2010	7	10	40	100	Li-ion (Reduced cost)	3.61269e+08	0	0	0	6968.33	0.690289	1.93974e+06
CA	2010	7	20	40	100	Li-ion (Reduced cost)	1.55871e+08	0	0	0	14413.4	0.718417	836925
CA	2010	7	0	40	200	Li-ion (Reduced cost)	1.33214e+09	2520	11822.2	0	0	0.666773	3.61945e+06
CA	2010	7	10	40	200	Li-ion (Reduced cost)	5.55192e+08	71.8866	143.773	0	0	0.689742	1.9262e+06
CA	2010	7	20	40	200	Li-ion (Reduced cost)	2.39563e+08	0	0	0	8234.21	0.718417	836917
CA	2010	7	0	0	0	NaS	9.00375e+08	0	0	14466.8	13848.6	NaN	1.04558e+07
CA	2010	7	10	0	0	NaS	4.93805e+08	0	0	0	12438.4	0.307899	5.73246e+06
CA	2010	7	20	0	0	NaS	2.98788e+08	0	0	0	12165.3	0.485059	3.46859e+06
CA	2010	7	0	0	50	NaS	1.42291e+09	0	0	9493.58	12236.5	NaN	1.04481e+07
CA	2010	7	10	0	50	NaS	7.80319e+08	0	0	0	9185.68	0.307899	5.72913e+06
CA	2010	7	20	0	50	NaS	4.72146e+08	0	0	0	8718.54	0.485059	3.46653e+06
CA	2010	7	0	0	100	NaS	1.94523e+09	0	0	4526.41	10610.6	NaN	1.04461e+07
CA	2010	7	10	0	100	NaS	1.06674e+09	0	0	0	5990.94	0.307899	5.72824e+06
CA	2010	7	20	0	100	NaS	6.45454e+08	0	0	0	5009.69	0.485059	3.46604e+06
CA	2010	7	0	0	200	NaS	2.98982e+09	0	0	0	5476.89	NaN	1.04458e+07
CA	2010	7	10	0	200	NaS	1.63956e+09	0	0	0	0	0.307899	5.72817e+06
CA	2010	7	20	0	200	NaS	9.92051e+08	0	0	0	0	0.485059	3.46596e+06
CA	2010	7	0	20	0	NaS	4.5673e+08	0	0	0	9157.83	0.506018	5.30056e+06
CA	2010	7	10	20	0	NaS	1.87626e+08	0	0	0	12103.2	0.517477	2.17663e+06
CA	2010	7	20	20	0	NaS	8.26665e+07	0	0	0	15332.1	0.60186	958938
CA	2010	7	0	20	50	NaS	7.21656e+08	0	0	0	4118.68	0.506018	5.29767e+06
CA	2010	7	10	20	50	NaS	2.96434e+08	0	0	0	8197.94	0.517477	2.17593e+06
CA	2010	7	20	20	50	NaS	1.30606e+08	0	0	0	13131.4	0.60186	958731
CA	2010	7	0	20	100	NaS	9.86518e+08	0	0	0	0	0.506018	5.2971e+06
CA	2010	7	10	20	100	NaS	4.05223e+08	0	0	0	3378.71	0.517477	2.17575e+06
CA	2010	7	20	20	100	NaS	1.78539e+08	0	0	0	10476.5	0.60186	958638
CA	2010	7	0	20	200	NaS	1.46833e+09	2107	10710.1	0	0	0.40616	4.33879e+06
CA	2010	7	10	20	200	NaS	6.21483e+08	278.225	1132.58	0	0	0.511473	2.08306e+06
CA	2010	7	20	20	200	NaS	2.74403e+08	0	0	0	5022.1	0.60186	958637
CA	2010	7	0	40	0	NaS	4.1296e+08	0	0	0	8920.64	0.727838	4.79268e+06
CA	2010	7	10	40	0	NaS	1.67276e+08	0	0	0	12080.6	0.690289	1.94052e+06
CA	2010	7	20	40	0	NaS	7.21718e+07	0	0	0	15485.4	0.718417	837144
CA	2010	7	0	40	50	NaS	6.52499e+08	0	0	0	3153.71	0.727838	4.78998e+06
CA	2010	7	10	40	50	NaS	2.6428e+08	0	0	0	7739.62	0.690289	1.9399e+06
CA	2010	7	20	40	50	NaS	1.14024e+08	0	0	0	13066.4	0.718417	836999
CA	2010	7	0	40	100	NaS	8.9198e+08	0	0	0	0	0.727838	4.78949e+06
CA	2010	7	10	40	100	NaS	3.61269e+08	0	0	0	4031.19	0.690289	1.93974e+06
CA	2010	7	20	40	100	NaS	1.55871e+08	0	0	0	10916.1	0.718417	836925
CA	2010	7	0	40	200	NaS	1.25318e+09	3501	23821.3	0	0	0.617822	2.71462e+06
CA	2010	7	10	40	200	NaS	5.54442e+08	245.07	981.866	0	0	0.687078	1.86026e+06
CA	2010	7	20	40	200	NaS	2.39563e+08	0	0	0	5625.58	0.718417	836917
CA	2010	7	0	0	0	NaS (Increased Cost)	9.00375e+08	0	0	23687.9	29524.6	NaN	1.04558e+07
CA	2010	7	10	0	0	NaS (Increased Cost)	4.93805e+08	0	0	2114.25	28632.7	0.307899	5.73246e+06
CA	2010	7	20	0	0	NaS (Increased Cost)	2.98788e+08	0	0	0	28418	0.485059	3.46859e+06
CA	2010	7	0	0	50	NaS (Increased Cost)	1.42291e+09	0	0	18714.8	27912.5	NaN	1.04481e+07
CA	2010	7	10	0	50	NaS (Increased Cost)	7.80319e+08	0	0	0	25596.4	0.307899	5.72913e+06
CA	2010	7	20	0	50	NaS (Increased Cost)	4.72146e+08	0	0	0	25311.4	0.485059	3.46653e+06
CA	2010	7	0	0	100	NaS (Increased Cost)	1.94523e+09	0	0	13747.6	26286.5	NaN	1.04461e+07
CA	2010	7	10	0	100	NaS (Increased Cost)	1.06674e+09	0	0	0	22789.3	0.307899	5.72824e+06
CA	2010	7	20	0	100	NaS (Increased Cost)	6.45454e+08	0	0	0	21899.1	0.485059	3.46604e+06
CA	2010	7	0	0	200	NaS (Increased Cost)	2.98982e+09	0	0	4396.13	23090.8	NaN	1.04458e+07
CA	2010	7	10	0	200	NaS (Increased Cost)	1.63956e+09	0	0	0	16627.2	0.307899	5.72817e+06
CA	2010	7	20	0	200	NaS (Increased Cost)	9.92051e+08	0	0	0	14979.5	0.485059	3.46596e+06
CA	2010	7	0	20	0	NaS (Increased Cost)	4.5673e+08	0	0	0	25308.2	0.506018	5.30056e+06
CA	2010	7	10	20	0	NaS (Increased Cost)	1.87626e+08	0	0	0	29383.3	0.517477	2.17663e+06
CA	2010	7	20	20	0	NaS (Increased Cost)	8.26665e+07	0	0	4012.99	31605.7	0.60186	958938
CA	2010	7	0	20	50	NaS (Increased Cost)	7.21656e+08	0	0	0	20101.4	0.506018	5.29767e+06
CA	2010	7	10	20	50	NaS (Increased Cost)	2.96434e+08	0	0	0	24967.2	0.517477	2.17593e+06
CA	2010	7	20	20	50	NaS (Increased Cost)	1.30606e+08	0	0	0	29877.3	0.60186	958731
CA	2010	7	0	20	100	NaS (Increased Cost)	9.86518e+08	0	0	0	14978.2	0.506018	5.2971e+06
CA	2010	7	10	20	100	NaS (Increased Cost)	4.05223e+08	0	0	0	20603.5	0.517477	2.17575e+06
CA	2010	7	20	20	100	NaS (Increased Cost)	1.78539e+08	0	0	0	27463.2	0.60186	958638
CA	2010	7	0	20	200	NaS (Increased Cost)	1.51623e+09	0	0	0	4409.83	0.506018	5.29706e+06
CA	2010	7	10	20	200	NaS (Increased Cost)	6.22798e+08	0	0	0	11841.2	0.517477	2.17574e+06
CA	2010	7	20	20	200	NaS (Increased Cost)	2.74403e+08	0	0	0	22790.4	0.60186	958637
CA	2010	7	0	40	0	NaS (Increased Cost)	4.1296e+08	0	0	0	25022.2	0.727838	4.79268e+06
CA	2010	7	10	40	0	NaS (Increased Cost)	1.67276e+08	0	0	0	28205.5	0.690289	1.94052e+06
CA	2010	7	20	40	0	NaS (Increased Cost)	7.21718e+07	0	0	6751.38	31452.9	0.718417	837144
CA	2010	7	0	40	50	NaS (Increased Cost)	6.52499e+08	0	0	0	19630.3	0.727838	4.78998e+06
CA	2010	7	10	40	50	NaS (Increased Cost)	2.6428e+08	0	0	0	24732.9	0.690289	1.9399e+06
CA	2010	7	20	40	50	NaS (Increased Cost)	1.14024e+08	0	0	0	29863.2	0.718417	836999
CA	2010	7	0	40	100	NaS (Increased Cost)	8.9198e+08	0	0	0	14024.1	0.727838	4.78949e+06
CA	2010	7	10	40	100	NaS (Increased Cost)	3.61269e+08	0	0	0	20677.9	0.690289	1.93974e+06
CA	2010	7	20	40	100	NaS (Increased Cost)	1.55871e+08	0	0	0	27165.5	0.718417	836925
CA	2010	7	0	40	200	NaS (Increased Cost)	1.37093e+09	0	0	0	2366.06	0.727838	4.78945e+06
CA	2010	7	10	40	200	NaS (Increased Cost)	5.55243e+08	0	0	0	12581.2	0.690289	1.93974e+06
CA	2010	7	20	40	200	NaS (Increased Cost)	2.39563e+08	0	0	0	23236.4	0.718417	836917
CA	2010	7	0	0	0	PHES	9.00375e+08	0	0	0	328.823	NaN	1.04558e+07
CA	2010	7	10	0	0	PHES	4.93494e+08	185.482	3479.84	0	0	0.293479	5.64766e+06
CA	2010	7	20	0	0	PHES	2.92276e+08	886.994	21678.1	0	0	0.443533	2.98425e+06
CA	2010	7	0	0	50	PHES	1.42291e+09	0	0	0	0	NaN	1.04481e+07
CA	2010	7	10	0	50	PHES	7.67206e+08	951.508	22871.7	0	0	0.244459	5.35651e+06
CA	2010	7	20	0	50	PHES	4.25988e+08	2102.96	82701	0	0	0.396268	2.43443e+06
CA	2010	7	0	0	100	PHES	1.94523e+09	0	0	0	146.518	NaN	1.04461e+07
CA	2010	7	10	0	100	PHES	1.03142e+09	1416.78	35499.6	0	0	0.223841	5.23522e+06
CA	2010	7	20	0	100	PHES	5.41987e+08	2870.63	113537	0	0	0.377433	2.21724e+06
CA	2010	7	0	0	200	PHES	2.98982e+09	0	0	0	182.348	NaN	1.04458e+07
CA	2010	7	10	0	200	PHES	1.54952e+09	1906.56	55897.6	0	0	0.207253	5.138e+06
CA	2010	7	20	0	200	PHES	7.51134e+08	3755.49	164435	0	0	0.359907	2.01477e+06
CA	2010	7	0	20	0	PHES	4.30652e+08	2183.74	18561.8	0	0	0.375542	4.13302e+06
CA	2010	7	10	20	0	PHES	1.84111e+08	695.787	11929.5	0	0	0.493943	1.83642e+06
CA	2010	7	20	20	0	PHES	8.26665e+07	0	0	0	0	0.60186	958938
CA	2010	7	0	20	50	PHES	6.24448e+08	3517	37681.3	0	0	0.324476	3.68477e+06
CA	2010	7	10	20	50	PHES	2.63106e+08	1914.5	40953.5	0	0	0.462875	1.38928e+06
CA	2010	7	20	20	50	PHES	1.28307e+08	522.01	11130.3	0	0	0.593598	794153
CA	2010	7	0	20	100	PHES	8.03387e+08	4402.98	51790	0	0	0.301057	3.48191e+06
CA	2010	7	10	20	100	PHES	3.26991e+08	2756.43	56379.4	0	0	0.448895	1.18983e+06
CA	2010	7	20	20	100	PHES	1.63015e+08	1268.7	33267.8	0	0	0.583872	601042
CA	2010	7	0	20	200	PHES	1.13972e+09	5568.78	83930.1	0	0	0.277157	3.2746e+06
CA	2010	7	10	20	200	PHES	4.32678e+08	3673.97	177519	0	0	0.428205	895011
CA	2010	7	20	20	200	PHES	2.11759e+08	2266.11	77972.8	0	0	0.573577	398258
CA	2010	7	0	40	0	PHES	3.40734e+08	4280.81	37330.9	0	0	0.58466	2.25809e+06
CA	2010	7	10	40	0	PHES	1.60301e+08	1113.52	19593.5	0	0	0.665949	1.37838e+06
CA	2010	7	20	40	0	PHES	7.21718e+07	0	0	2998.2	0	0.718417	837144
CA	2010	7	0	40	50	PHES	4.33208e+08	6613.14	52233.4	0	0	0.542648	1.53827e+06
CA	2010	7	10	40	50	PHES	2.13596e+08	2838.73	40068.9	0	0	0.641386	817652
CA	2010	7	20	40	50	PHES	1.11994e+08	552.043	7930.57	0	0	0.712759	675836
CA	2010	7	0	40	100	PHES	5.04183e+08	7998.58	61654.4	0	0	0.52613	1.25775e+06
CA	2010	7	10	40	100	PHES	2.48113e+08	3988.34	62546.4	0	0	0.629456	549433
CA	2010	7	20	40	100	PHES	1.40126e+08	1416.22	21875	0	0	0.705678	475078
CA	2010	7	0	40	200	PHES	6.08855e+08	9921.76	111732	0	0	0.505877	913988
CA	2010	7	10	40	200	PHES	2.82868e+08	5475.59	98335.6	0	0	0.616981	273696
CA	2010	7	20	40	200	PHES	1.75372e+08	2717.57	46104.2	0	0	0.698072	261375
CA	2010	7	0	0	0	PSB	9.00375e+08	0	0	21769.2	8032.84	NaN	1.04558e+07
CA	2010	7	10	0	0	PSB	4.93805e+08	0	0	200.592	7182.05	0.307899	5.73246e+06
CA	2010	7	20	0	0	PSB	2.98788e+08	0	0	0	7068.98	0.485059	3.46859e+06
CA	2010	7	0	0	50	PSB	1.42291e+09	0	0	17236	6306.87	NaN	1.04481e+07
CA	2010	7	10	0	50	PSB	7.80319e+08	0	0	0	4041.04	0.307899	5.72913e+06
CA	2010	7	20	0	50	PSB	4.72146e+08	0	0	0	3853.8	0.485059	3.46653e+06
CA	2010	7	0	0	100	PSB	1.94523e+09	0	0	12560.5	4526.08	NaN	1.04461e+07
CA	2010	7	10	0	100	PSB	1.06674e+09	0	0	0	942.31	0.307899	5.72824e+06
CA	2010	7	20	0	100	PSB	6.45454e+08	0	0	0	434.901	0.485059	3.46604e+06
CA	2010	7	0	0	200	PSB	2.98982e+09	0	0	9981.32	0	NaN	1.04458e+07
CA	2010	7	10	0	200	PSB	1.63956e+09	0	0	0	0	0.307899	5.72817e+06
CA	2010	7	20	0	200	PSB	9.87625e+08	479.752	3289.86	0	0	0.468462	3.27226e+06
CA	2010	7	0	20	0	PSB	4.5673e+08	0	0	0	3562.65	0.506018	5.30056e+06
CA	2010	7	10	20	0	PSB	1.87626e+08	0	0	0	7985.64	0.517477	2.17663e+06
CA	2010	7	20	20	0	PSB	8.26665e+07	0	0	2914.1	10301.8	0.60186	958938
CA	2010	7	0	20	50	PSB	7.21656e+08	0	0	0	0	0.506018	5.29767e+06
CA	2010	7	10	20	50	PSB	2.96434e+08	0	0	0	3630.22	0.517477	2.17593e+06
CA	2010	7	20	20	50	PSB	1.30606e+08	0	0	0	8265.27	0.60186	958731
CA	2010	7	0	20	100	PSB	9.81678e+08	889.088	4707.69	0	0	0.456506	4.84591e+06
CA	2010	7	10	20	100	PSB	4.05223e+08	0	0	0	0	0.517477	2.17575e+06
CA	2010	7	20	20	100	PSB	1.78539e+08	0	0	0	6614.85	0.60186	958638
CA	2010	7	0	20	200	PSB	1.41928e+09	2803.98	15973.2	0	0	0.36583	4.04256e+06
CA	2010	7	10	20	200	PSB	6.1141e+08	828.373	4429.57	0	0	0.496886	1.87664e+06
CA	2010	7	20	20	200	PSB	2.74403e+08	0	0	0	1421.59	0.60186	958637
CA	2010	7	0	40	0	PSB	4.1296e+08	0	0	0	3811.75	0.727838	4.79268e+06
CA	2010	7	10	40	0	PSB	1.67276e+08	0	0	0	7741.93	0.690289	1.94052e+06
CA	2010	7	20	40	0	PSB	7.21718e+07	0	0	5176.91	10343.3	0.718417	837144
CA	2010	7	0	40	50	PSB	6.52499e+08	0	0	0	0	0.727838	4.78998e+06
CA	2010	7	10	40	50	PSB	2.6428e+08	0	0	0	3014.42	0.690289	1.9399e+06
CA	2010	7	20	40	50	PSB	1.14024e+08	0	0	0	8717.44	0.718417	836999
CA	2010	7	0	40	100	PSB	8.65491e+08	2093.56	14236.2	0	0	0.653805	3.45904e+06
CA	2010	7	10	40	100	PSB	3.61269e+08	0	0	0	0	0.690289	1.93974e+06
CA	2010	7	20	40	100	PSB	1.55871e+08	0	0	0	6013.69	0.718417	836925
CA	2010	7	0	40	200	PSB	1.13145e+09	5266	33920.6	0	0	0.574616	2.08153e+06
CA	2010	7	10	40	200	PSB	5.39984e+08	993.969	6758.99	0	0	0.672192	1.51945e+06
CA	2010	7	20	40	200	PSB	2.39563e+08	0	0	0	966.977	0.718417	836917
CA	2010	7	0	0	0	PSB (Reduced Cost)	9.00375e+08	0	0	9781.66	5266.49	NaN	1.04558e+07
CA	2010	7	10	0	0	PSB (Reduced Cost)	4.93805e+08	0	0	0	3769.44	0.307899	5.73246e+06
CA	2010	7	20	0	0	PSB (Reduced Cost)	2.98788e+08	0	0	0	3724.06	0.485059	3.46859e+06
CA	2010	7	0	0	50	PSB (Reduced Cost)	1.42291e+09	0	0	5248.49	3540.51	NaN	1.04481e+07
CA	2010	7	10	0	50	PSB (Reduced Cost)	7.80319e+08	0	0	0	841.726	0.307899	5.72913e+06
CA	2010	7	20	0	50	PSB (Reduced Cost)	4.72146e+08	0	0	0	315.504	0.485059	3.46653e+06
CA	2010	7	0	0	100	PSB (Reduced Cost)	1.94523e+09	0	0	4221.84	0	NaN	1.04461e+07
CA	2010	7	10	0	100	PSB (Reduced Cost)	1.06674e+09	0	0	0	0	0.307899	5.72824e+06
CA	2010	7	20	0	100	PSB (Reduced Cost)	6.44769e+08	256.526	1615.83	0	0	0.476417	3.36493e+06
CA	2010	7	0	0	200	PSB (Reduced Cost)	2.98982e+09	0	0	0	0	NaN	1.04458e+07
CA	2010	7	10	0	200	PSB (Reduced Cost)	1.63031e+09	657.752	3930.66	0	0	0.275498	5.53945e+06
CA	2010	7	20	0	200	PSB (Reduced Cost)	9.59315e+08	1371.29	9827.43	0	0	0.443016	2.97818e+06
CA	2010	7	0	20	0	PSB (Reduced Cost)	4.5673e+08	0	0	0	323.98	0.506018	5.30056e+06
CA	2010	7	10	20	0	PSB (Reduced Cost)	1.87626e+08	0	0	0	3559.49	0.517477	2.17663e+06
CA	2010	7	20	20	0	PSB (Reduced Cost)	8.26665e+07	0	0	0	6280.15	0.60186	958938
CA	2010	7	0	20	50	PSB (Reduced Cost)	7.15425e+08	1091	5576.63	0	0	0.447417	4.764e+06
CA	2010	7	10	20	50	PSB (Reduced Cost)	2.96434e+08	0	0	0	0	0.517477	2.17593e+06
CA	2010	7	20	20	50	PSB (Reduced Cost)	1.30606e+08	0	0	0	4217.72	0.60186	958731
CA	2010	7	0	20	100	PSB (Reduced Cost)	9.36175e+08	2568.97	13869.2	0	0	0.378682	4.15402e+06
CA	2010	7	10	20	100	PSB (Reduced Cost)	4.00922e+08	616.027	3080.14	0	0	0.502257	1.95438e+06
CA	2010	7	20	20	100	PSB (Reduced Cost)	1.78539e+08	0	0	0	1513.9	0.60186	958638
CA	2010	7	0	20	200	PSB (Reduced Cost)	1.32558e+09	3913.34	22309.9	0	0	0.32985	3.73182e+06
CA	2010	7	10	20	200	PSB (Reduced Cost)	5.73644e+08	2046.77	11084.6	0	0	0.474235	1.55072e+06
CA	2010	7	20	20	200	PSB (Reduced Cost)	2.72732e+08	361.67	1537.1	0	0	0.598184	884925
CA	2010	7	0	40	0	PSB (Reduced Cost)	4.1296e+08	0	0	0	205.474	0.727838	4.79268e+06
CA	2010	7	10	40	0	PSB (Reduced Cost)	1.67276e+08	0	0	0	3051.46	0.690289	1.94052e+06
CA	2010	7	20	40	0	PSB (Reduced Cost)	7.21718e+07	0	0	0	6627.78	0.718417	837144
CA	2010	7	0	40	50	PSB (Reduced Cost)	6.27802e+08	2300	15640	0	0	0.647268	3.34382e+06
CA	2010	7	10	40	50	PSB (Reduced Cost)	2.6428e+08	0	0	0	0	0.690289	1.9399e+06
CA	2010	7	20	40	50	PSB (Reduced Cost)	1.14024e+08	0	0	0	4247.56	0.718417	836999
CA	2010	7	0	40	100	PSB (Reduced Cost)	7.64635e+08	4774.54	30664.6	0	0	0.585381	2.26616e+06
CA	2010	7	10	40	100	PSB (Reduced Cost)	3.56269e+08	695.481	4172.89	0	0	0.678195	1.65806e+06
CA	2010	7	20	40	100	PSB (Reduced Cost)	1.55871e+08	0	0	0	2119.16	0.718417	836925
CA	2010	7	0	40	200	PSB (Reduced Cost)	9.44484e+08	7625.69	46111.2	0	0	0.538771	1.47125e+06
CA	2010	7	10	40	200	PSB (Reduced Cost)	4.84119e+08	2888.15	19557.5	0	0	0.646783	938120
CA	2010	7	20	40	200	PSB (Reduced Cost)	2.39067e+08	182.751	913.756	0	0	0.717025	796914
CA	2010	7	0	0	0	VRFB	9.00375e+08	0	0	27615.3	11085	NaN	1.04558e+07
CA	2010	7	10	0	0	VRFB	4.93805e+08	0	0	6828.83	10058.1	0.307899	5.73246e+06
CA	2010	7	20	0	0	VRFB	2.98788e+08	0	0	1819.75	10046.1	0.485059	3.46859e+06
CA	2010	7	0	0	50	VRFB	1.42291e+09	0	0	22860.6	9451.41	NaN	1.04481e+07
CA	2010	7	10	0	50	VRFB	7.80319e+08	0	0	0	7158.79	0.307899	5.72913e+06
CA	2010	7	20	0	50	VRFB	4.72146e+08	0	0	0	6855.46	0.485059	3.46653e+06
CA	2010	7	0	0	100	VRFB	1.94523e+09	0	0	17912.9	7833.11	NaN	1.04461e+07
CA	2010	7	10	0	100	VRFB	1.06674e+09	0	0	0	4029.39	0.307899	5.72824e+06
CA	2010	7	20	0	100	VRFB	6.45454e+08	0	0	0	3292.35	0.485059	3.46604e+06
CA	2010	7	0	0	200	VRFB	2.98982e+09	0	0	8264.71	4555.77	NaN	1.04458e+07
CA	2010	7	10	0	200	VRFB	1.63956e+09	0	0	0	0	0.307899	5.72817e+06
CA	2010	7	20	0	200	VRFB	9.92051e+08	0	0	0	0	0.485059	3.46596e+06
CA	2010	7	0	20	0	VRFB	4.5673e+08	0	0	0	7411.96	0.506018	5.30056e+06
CA	2010	7	10	20	0	VRFB	1.87626e+08	0	0	0	11370.6	0.517477	2.17663e+06
CA	2010	7	20	20	0	VRFB	8.26665e+07	0	0	8487.3	13081.9	0.60186	958938
CA	2010	7	0	20	50	VRFB	7.21656e+08	0	0	0	1802.89	0.506018	5.29767e+06
CA	2010	7	10	20	50	VRFB	2.96434e+08	0	0	0	6950.38	0.517477	2.17593e+06
CA	2010	7	20	20	50	VRFB	1.30606e+08	0	0	0	11511.7	0.60186	958731
CA	2010	7	0	20	100	VRFB	9.86518e+08	0	0	0	0	0.506018	5.2971e+06
CA	2010	7	10	20	100	VRFB	4.05223e+08	0	0	0	2032.7	0.517477	2.17575e+06
CA	2010	7	20	20	100	VRFB	1.78539e+08	0	0	0	9456.62	0.60186	958638
CA	2010	7	0	20	200	VRFB	1.45932e+09	2132.44	12648.9	0	0	0.399318	4.21341e+06
CA	2010	7	10	20	200	VRFB	6.21469e+08	265.377	1326.89	0	0	0.511176	2.07295e+06
CA	2010	7	20	20	200	VRFB	2.74403e+08	0	0	0	4461.12	0.60186	958637
CA	2010	7	0	40	0	VRFB	4.1296e+08	0	0	0	6473.43	0.727838	4.79268e+06
CA	2010	7	10	40	0	VRFB	1.67276e+08	0	0	0	10088.2	0.690289	1.94052e+06
CA	2010	7	20	40	0	VRFB	7.21718e+07	0	0	10082.9	13130.9	0.718417	837144
CA	2010	7	0	40	50	VRFB	6.52499e+08	0	0	0	1097.92	0.727838	4.78998e+06
CA	2010	7	10	40	50	VRFB	2.6428e+08	0	0	0	6474.5	0.690289	1.9399e+06
CA	2010	7	20	40	50	VRFB	1.14024e+08	0	0	0	12007	0.718417	836999
CA	2010	7	0	40	100	VRFB	8.9167e+08	188.107	1429.61	0	0	0.720719	4.64452e+06
CA	2010	7	10	40	100	VRFB	3.61269e+08	0	0	0	2148.74	0.690289	1.93974e+06
CA	2010	7	20	40	100	VRFB	1.55871e+08	0	0	0	9343.71	0.718417	836925
CA	2010	7	0	40	200	VRFB	1.22623e+09	3676.73	27150.2	0	0	0.612591	2.50038e+06
CA	2010	7	10	40	200	VRFB	5.54329e+08	227.192	1363.15	0	0	0.686523	1.84154e+06
CA	2010	7	20	40	200	VRFB	2.39563e+08	0	0	0	4490.3	0.718417	836917
CA	2010	7	0	0	0	ZBB	9.00375e+08	0	0	11732.6	13583.2	NaN	1.04558e+07
CA	2010	7	10	0	0	ZBB	4.93805e+08	0	0	0	12607.4	0.307899	5.73246e+06
CA	2010	7	20	0	0	ZBB	2.98788e+08	0	0	0	12659	0.485059	3.46859e+06
CA	2010	7	0	0	50	ZBB	1.42291e+09	0	0	6802.3	11541	NaN	1.04481e+07
CA	2010	7	10	0	50	ZBB	7.80319e+08	0	0	0	9094.62	0.307899	5.72913e+06
CA	2010	7	20	0	50	ZBB	4.72146e+08	0	0	0	9256.8	0.485059	3.46653e+06
CA	2010	7	0	0	100	ZBB	1.94523e+09	0	0	1903.22	9550.71	NaN	1.04461e+07
CA	2010	7	10	0	100	ZBB	1.06674e+09	0	0	0	5749.73	0.307899	5.72824e+06
CA	2010	7	20	0	100	ZBB	6.45454e+08	0	0	0	5720.62	0.485059	3.46604e+06
CA	2010	7	0	0	200	ZBB	2.98982e+09	0	0	0	4046.81	NaN	1.04458e+07
CA	2010	7	10	0	200	ZBB	1.63956e+09	0	0	0	0	0.307899	5.72817e+06
CA	2010	7	20	0	200	ZBB	9.92051e+08	0	0	0	0	0.485059	3.46596e+06
CA	2010	7	0	20	0	ZBB	4.5673e+08	0	0	0	9120.44	0.506018	5.30056e+06
CA	2010	7	10	20	0	ZBB	1.87626e+08	0	0	0	12617.5	0.517477	2.17663e+06
CA	2010	7	20	20	0	ZBB	8.26665e+07	0	0	0	15673	0.60186	958938
CA	2010	7	0	20	50	ZBB	7.21656e+08	0	0	0	4065.75	0.506018	5.29767e+06
CA	2010	7	10	20	50	ZBB	2.96434e+08	0	0	0	8257.97	0.517477	2.17593e+06
CA	2010	7	20	20	50	ZBB	1.30606e+08	0	0	0	13562.4	0.60186	958731
CA	2010	7	0	20	100	ZBB	9.86518e+08	0	0	0	0	0.506018	5.2971e+06
CA	2010	7	10	20	100	ZBB	4.05223e+08	0	0	0	3874.63	0.517477	2.17575e+06
CA	2010	7	20	20	100	ZBB	1.78539e+08	0	0	0	11137.5	0.60186	958638
CA	2010	7	0	20	200	ZBB	1.47841e+09	2002.25	8871.18	0	0	0.405137	4.49203e+06
CA	2010	7	10	20	200	ZBB	6.2161e+08	277.438	1040.39	0	0	0.51078	2.08966e+06
CA	2010	7	20	20	200	ZBB	2.74403e+08	0	0	0	5061.38	0.60186	958637
CA	2010	7	0	40	0	ZBB	4.1296e+08	0	0	0	9010.35	0.727838	4.79268e+06
CA	2010	7	10	40	0	ZBB	1.67276e+08	0	0	0	12383.8	0.690289	1.94052e+06
CA	2010	7	20	40	0	ZBB	7.21718e+07	0	0	0	15922	0.718417	837144
CA	2010	7	0	40	50	ZBB	6.52499e+08	0	0	0	2946.71	0.727838	4.78998e+06
CA	2010	7	10	40	50	ZBB	2.6428e+08	0	0	0	7895.33	0.690289	1.9399e+06
CA	2010	7	20	40	50	ZBB	1.14024e+08	0	0	0	13403.6	0.718417	836999
CA	2010	7	0	40	100	ZBB	8.9198e+08	0	0	0	0	0.727838	4.78949e+06
CA	2010	7	10	40	100	ZBB	3.61269e+08	0	0	0	3707.4	0.690289	1.93974e+06
CA	2010	7	20	40	100	ZBB	1.55871e+08	0	0	0	11166.4	0.718417	836925
CA	2010	7	0	40	200	ZBB	1.26924e+09	3573.54	20484.2	0	0	0.611585	2.95506e+06
CA	2010	7	10	40	200	ZBB	5.54379e+08	259.071	1036.28	0	0	0.686246	1.85634e+06
CA	2010	7	20	40	200	ZBB	2.39563e+08	0	0	0	6067.35	0.718417	836917
CA	2010	7	0	0	0	No Storage	9.00375e+08					NaN	1.04558e+07
CA	2010	7	10	0	0	No Storage	4.93805e+08					0.307899	5.73246e+06
CA	2010	7	20	0	0	No Storage	2.98788e+08					0.485059	3.46859e+06
CA	2010	7	0	0	50	No Storage	1.42291e+09					NaN	1.04481e+07
CA	2010	7	10	0	50	No Storage	7.80319e+08					0.307899	5.72913e+06
CA	2010	7	20	0	50	No Storage	4.72146e+08					0.485059	3.46653e+06
CA	2010	7	0	0	100	No Storage	1.94523e+09					NaN	1.04461e+07
CA	2010	7	10	0	100	No Storage	1.06674e+09					0.307899	5.72824e+06
CA	2010	7	20	0	100	No Storage	6.45454e+08					0.485059	3.46604e+06
CA	2010	7	0	0	200	No Storage	2.98982e+09					NaN	1.04458e+07
CA	2010	7	10	0	200	No Storage	1.63956e+09					0.307899	5.72817e+06
CA	2010	7	20	0	200	No Storage	9.92051e+08					0.485059	3.46596e+06
CA	2010	7	0	20	0	No Storage	4.5673e+08					0.506018	5.30056e+06
CA	2010	7	10	20	0	No Storage	1.87626e+08					0.517477	2.17663e+06
CA	2010	7	20	20	0	No Storage	8.26665e+07					0.60186	958938
CA	2010	7	0	20	50	No Storage	7.21656e+08					0.506018	5.29767e+06
CA	2010	7	10	20	50	No Storage	2.96434e+08					0.517477	2.17593e+06
CA	2010	7	20	20	50	No Storage	1.30606e+08					0.60186	958731
CA	2010	7	0	20	100	No Storage	9.86518e+08					0.506018	5.2971e+06
CA	2010	7	10	20	100	No Storage	4.05223e+08					0.517477	2.17575e+06
CA	2010	7	20	20	100	No Storage	1.78539e+08					0.60186	958638
CA	2010	7	0	20	200	No Storage	1.51623e+09					0.506018	5.29706e+06
CA	2010	7	10	20	200	No Storage	6.22798e+08					0.517477	2.17574e+06
CA	2010	7	20	20	200	No Storage	2.74403e+08					0.60186	958637
CA	2010	7	0	40	0	No Storage	4.1296e+08					0.727838	4.79268e+06
CA	2010	7	10	40	0	No Storage	1.67276e+08					0.690289	1.94052e+06
CA	2010	7	20	40	0	No Storage	7.21718e+07					0.718417	837144
CA	2010	7	0	40	50	No Storage	6.52499e+08					0.727838	4.78998e+06
CA	2010	7	10	40	50	No Storage	2.6428e+08					0.690289	1.9399e+06
CA	2010	7	20	40	50	No Storage	1.14024e+08					0.718417	836999
CA	2010	7	0	40	100	No Storage	8.9198e+08					0.727838	4.78949e+06
CA	2010	7	10	40	100	No Storage	3.61269e+08					0.690289	1.93974e+06
CA	2010	7	20	40	100	No Storage	1.55871e+08					0.718417	836925
CA	2010	7	0	40	200	No Storage	1.37093e+09					0.727838	4.78945e+06
CA	2010	7	10	40	200	No Storage	5.55243e+08					0.690289	1.93974e+06
CA	2010	7	20	40	200	No Storage	2.39563e+08					0.718417	836917
CA	2010	12.6	0	0	0	ACAES	9.00375e+08	0	0	32132.7	0	NaN	1.04558e+07
CA	2010	12.6	10	0	0	ACAES	4.96804e+08	0	0	10623.3	0	0.313419	5.76723e+06
CA	2010	12.6	20	0	0	ACAES	3.08216e+08	0	0	0	0	0.493742	3.57787e+06
CA	2010	12.6	0	0	50	ACAES	1.42291e+09	0	0	14200.7	0	NaN	1.04481e+07
CA	2010	12.6	10	0	50	ACAES	7.85057e+08	0	0	0	0	0.313419	5.7639e+06
CA	2010	12.6	20	0	50	ACAES	4.82632e+08	486.265	4862.65	0	0	0.470181	3.26691e+06
CA	2010	12.6	0	0	100	ACAES	1.94523e+09	0	0	0	0	NaN	1.04461e+07
CA	2010	12.6	10	0	100	ACAES	1.06875e+09	409.93	3801.98	0	0	0.28539	5.57301e+06
CA	2010	12.6	20	0	100	ACAES	6.3818e+08	1022.87	10696.6	0	0	0.449347	2.99456e+06
CA	2010	12.6	0	0	200	ACAES	2.98982e+09	0	0	0	0	NaN	1.04458e+07
CA	2010	12.6	10	0	200	ACAES	1.61502e+09	969.835	9953.02	0	0	0.256566	5.37747e+06
CA	2010	12.6	20	0	200	ACAES	9.22384e+08	1786.33	19249.2	0	0	0.428711	2.72569e+06
CA	2010	12.6	0	20	0	ACAES	4.56883e+08	0	0	0	0	0.506203	5.30233e+06
CA	2010	12.6	10	20	0	ACAES	1.91052e+08	0	0	0	0	0.519975	2.21634e+06
CA	2010	12.6	20	20	0	ACAES	9.24302e+07	0	0	12674.1	1659.84	0.606963	1.07211e+06
CA	2010	12.6	0	20	50	ACAES	7.03345e+08	1410	11387.2	0	0	0.419183	4.41747e+06
CA	2010	12.6	10	20	50	ACAES	3.01197e+08	183.752	1396.51	0	0	0.513805	2.11555e+06
CA	2010	12.6	20	20	50	ACAES	1.46029e+08	0	0	0	0	0.606963	1.07191e+06
CA	2010	12.6	0	20	100	ACAES	9.082e+08	2584	20358.3	0	0	0.365625	3.88506e+06
CA	2010	12.6	10	20	100	ACAES	3.97663e+08	939.329	7277.45	0	0	0.492865	1.7767e+06
CA	2010	12.6	20	20	100	ACAES	1.98878e+08	202.074	1366.73	0	0	0.603472	993730
CA	2010	12.6	0	20	200	ACAES	1.27471e+09	3790.64	28857.5	0	0	0.328022	3.51698e+06
CA	2010	12.6	10	20	200	ACAES	5.56239e+08	2050.81	16811.7	0	0	0.470965	1.42494e+06
CA	2010	12.6	20	20	200	ACAES	2.83312e+08	997.768	7406.2	0	0	0.592323	745213
CA	2010	12.6	0	40	0	ACAES	4.13437e+08	0	0	0	0	0.728128	4.79821e+06
CA	2010	12.6	10	40	0	ACAES	1.70833e+08	0	0	4578.75	247.928	0.691907	1.98175e+06
CA	2010	12.6	20	40	0	ACAES	8.19651e+07	0	0	15842.5	1810.5	0.72199	950663
CA	2010	12.6	0	40	50	ACAES	5.91362e+08	3006	26844.8	0	0	0.622635	2.69893e+06
CA	2010	12.6	10	40	50	ACAES	2.68521e+08	318.439	2722.65	0	0	0.684903	1.79958e+06
CA	2010	12.6	20	40	50	ACAES	1.29493e+08	0	0	0	0	0.72199	950518
CA	2010	12.6	0	40	100	ACAES	7.04331e+08	4845.39	39746.3	0	0	0.581234	1.89938e+06
CA	2010	12.6	10	40	100	ACAES	3.45605e+08	1327	12021.5	0	0	0.666391	1.32296e+06
CA	2010	12.6	20	40	100	ACAES	1.76555e+08	169.697	1289.69	0	0	0.7199	883597
CA	2010	12.6	0	40	200	ACAES	8.61303e+08	6832.07	52262.2	0	0	0.550656	1.31929e+06
CA	2010	12.6	10	40	200	ACAES	4.44238e+08	3191.3	27332.4	0	0	0.643167	733982
CA	2010	12.6	20	40	200	ACAES	2.47402e+08	1106.6	9164.63	0	0	0.710476	583750
CA	2010	12.6	0	0	0	DCAES	9.00375e+08	0	0	28138.7	106.319	NaN	1.04558e+07
CA	2010	12.6	10	0	0	DCAES	4.96804e+08	0	0	0	0	0.313419	5.76723e+06
CA	2010	12.6	20	0	0	DCAES	3.06308e+08	475.654	13831.4	0	0	0.471639	3.18286e+06
CA	2010	12.6	0	0	50	DCAES	1.42291e+09	0	0	28066.9	108.486	NaN	1.04481e+07
CA	2010	12.6	10	0	50	DCAES	7.80431e+08	591	21131	0	0	0.27338	5.39165e+06
CA	2010	12.6	20	0	50	DCAES	4.67457e+08	1226.09	48739.7	0	0	0.443786	2.67874e+06
CA	2010	12.6	0	0	100	DCAES	1.94523e+09	0	0	28133.4	78.8199	NaN	1.04461e+07
CA	2010	12.6	10	0	100	DCAES	1.05724e+09	982.296	43089.6	0	0	0.253572	5.20378e+06
CA	2010	12.6	20	0	100	DCAES	6.18785e+08	1856.43	114232	0	0	0.423537	2.30219e+06
CA	2010	12.6	0	0	200	DCAES	2.98982e+09	0	0	28121.9	68.6916	NaN	1.04458e+07
CA	2010	12.6	10	0	200	DCAES	1.60189e+09	1505.49	71247.8	0	0	0.235019	5.02692e+06
CA	2010	12.6	20	0	200	DCAES	8.98923e+08	3099.52	318509	0	0	0.389255	1.6646e+06
CA	2010	12.6	0	20	0	DCAES	4.5313e+08	906.004	12904.9	0	0	0.4499	4.48188e+06
CA	2010	12.6	10	20	0	DCAES	1.91052e+08	0	0	0	0	0.519975	2.21634e+06
CA	2010	12.6	20	20	0	DCAES	9.24302e+07	0	0	4075.75	0	0.606963	1.07211e+06
CA	2010	12.6	0	20	50	DCAES	6.88119e+08	2271.14	39037.8	0	0	0.387071	3.57618e+06
CA	2010	12.6	10	20	50	DCAES	2.93904e+08	959.818	26562.2	0	0	0.49287	1.59616e+06
CA	2010	12.6	20	20	50	DCAES	1.44417e+08	441	8416.78	0	0	0.600204	874516
CA	2010	12.6	0	20	100	DCAES	9.10416e+08	3103.27	50252.6	0	0	0.361464	3.21141e+06
CA	2010	12.6	10	20	100	DCAES	3.86802e+08	1625.89	46253.3	0	0	0.479512	1.28723e+06
CA	2010	12.6	20	20	100	DCAES	1.89163e+08	978.995	27284.9	0	0	0.593044	662072
CA	2010	12.6	0	20	200	DCAES	1.33911e+09	3995	95175	0	0	0.33908	2.8908e+06
CA	2010	12.6	10	20	200	DCAES	5.56451e+08	2614.35	139273	0	0	0.461346	868080
CA	2010	12.6	20	20	200	DCAES	2.69926e+08	1471	41161.8	0	0	0.588523	524660
CA	2010	12.6	0	40	0	DCAES	3.99852e+08	1856	25777.8	0	0	0.664386	2.9543e+06
CA	2010	12.6	10	40	0	DCAES	1.70812e+08	64	1024	0	0	0.690572	1.93334e+06
CA	2010	12.6	20	40	0	DCAES	8.19651e+07	0	0	5810.82	0	0.72199	950663
CA	2010	12.6	0	40	50	DCAES	5.82735e+08	3788	47890.6	0	0	0.619943	1.69443e+06
CA	2010	12.6	10	40	50	DCAES	2.59115e+08	1195.8	18904.5	0	0	0.671018	1.21765e+06
CA	2010	12.6	20	40	50	DCAES	1.28097e+08	435	6041.67	0	0	0.717521	764915
CA	2010	12.6	0	40	100	DCAES	7.47614e+08	5033	62072.7	0	0	0.599667	1.13219e+06
CA	2010	12.6	10	40	100	DCAES	3.36047e+08	2019.97	35956.6	0	0	0.660614	834119
CA	2010	12.6	20	40	100	DCAES	1.6713e+08	987.29	16818.9	0	0	0.712758	564043
CA	2010	12.6	0	40	200	DCAES	1.05354e+09	6678.59	125478	0	0	0.578277	547360
CA	2010	12.6	10	40	200	DCAES	4.74252e+08	3095.84	56606.5	0	0	0.651069	483676
CA	2010	12.6	20	40	200	DCAES	2.36255e+08	1533.16	25975.6	0	0	0.709337	415553
CA	2010	12.6	0	0	0	PbA	9.00375e+08	0	0	12346.9	14667.9	NaN	1.04558e+07
CA	2010	12.6	10	0	0	PbA	4.96804e+08	0	0	0	9624.78	0.313419	5.76723e+06
CA	2010	12.6	20	0	0	PbA	3.08216e+08	0	0	0	2423.21	0.493742	3.57787e+06
CA	2010	12.6	0	0	50	PbA	1.42291e+09	0	0	7676.92	12459.2	NaN	1.04481e+07
CA	2010	12.6	10	0	50	PbA	7.85057e+08	0	0	0	3780.96	0.313419	5.7639e+06
CA	2010	12.6	20	0	50	PbA	4.87039e+08	0	0	0	0	0.493742	3.57582e+06
CA	2010	12.6	0	0	100	PbA	1.94523e+09	0	0	0	2723.42	NaN	1.04461e+07
CA	2010	12.6	10	0	100	PbA	1.07322e+09	0	0	0	0	0.313419	5.76301e+06
CA	2010	12.6	20	0	100	PbA	6.65811e+08	0	0	0	0	0.493742	3.57532e+06
CA	2010	12.6	0	0	200	PbA	2.98982e+09	0	0	0	0	NaN	1.04458e+07
CA	2010	12.6	10	0	200	PbA	1.64952e+09	0	0	0	0	0.313419	5.76294e+06
CA	2010	12.6	20	0	200	PbA	1.01602e+09	670	1925.51	0	0	0.477993	3.37767e+06
CA	2010	12.6	0	20	0	PbA	4.56883e+08	0	0	0	8323.45	0.506203	5.30233e+06
CA	2010	12.6	10	20	0	PbA	1.91052e+08	0	0	0	7089.12	0.519975	2.21634e+06
CA	2010	12.6	20	20	0	PbA	9.24302e+07	0	0	0	10101.4	0.606963	1.07211e+06
CA	2010	12.6	0	20	50	PbA	7.21898e+08	0	0	0	2141.43	0.506203	5.29945e+06
CA	2010	12.6	10	20	50	PbA	3.01845e+08	0	0	0	2152.51	0.519975	2.21564e+06
CA	2010	12.6	20	20	50	PbA	1.46029e+08	0	0	0	0	0.606963	1.07191e+06
CA	2010	12.6	0	20	100	PbA	9.86848e+08	0	0	0	0	0.506203	5.29888e+06
CA	2010	12.6	10	20	100	PbA	4.1262e+08	0	0	0	0	0.519975	2.21546e+06
CA	2010	12.6	20	20	100	PbA	1.9962e+08	0	0	0	0	0.606963	1.07181e+06
CA	2010	12.6	0	20	200	PbA	1.48152e+09	1837.12	9011.25	0	0	0.419425	4.46362e+06
CA	2010	12.6	10	20	200	PbA	6.29179e+08	499.548	1591.86	0	0	0.509922	2.05974e+06
CA	2010	12.6	20	20	200	PbA	3.02429e+08	595	595	0	0	0.602561	975652
CA	2010	12.6	0	40	0	PbA	4.13437e+08	0	0	0	8215.28	0.728128	4.79821e+06
CA	2010	12.6	10	40	0	PbA	1.70833e+08	0	0	0	8353.88	0.691907	1.98175e+06
CA	2010	12.6	20	40	0	PbA	8.19651e+07	0	0	0	10789.8	0.72199	950663
CA	2010	12.6	0	40	50	PbA	6.53253e+08	0	0	0	2496.36	0.728128	4.79551e+06
CA	2010	12.6	10	40	50	PbA	2.69898e+08	0	0	0	0	0.691907	1.98113e+06
CA	2010	12.6	20	40	50	PbA	1.29493e+08	0	0	0	0	0.72199	950518
CA	2010	12.6	0	40	100	PbA	8.9301e+08	0	0	0	0	0.728128	4.79502e+06
CA	2010	12.6	10	40	100	PbA	3.68949e+08	0	0	0	0	0.691907	1.98097e+06
CA	2010	12.6	20	40	100	PbA	1.77016e+08	0	0	0	0	0.72199	950444
CA	2010	12.6	0	40	200	PbA	1.28602e+09	3013	20006.1	0	0	0.632669	2.98815e+06
CA	2010	12.6	10	40	200	PbA	5.62857e+08	470	1542.56	0	0	0.685968	1.83332e+06
CA	2010	12.6	20	40	200	PbA	2.68378e+08	538.922	538.922	0	0	0.719244	864311
CA	2010	12.6	0	0	0	Li-ion	9.00375e+08	0	0	49047.1	25733.3	NaN	1.04558e+07
CA	2010	12.6	10	0	0	Li-ion	4.96804e+08	0	0	15804.2	24815.8	0.313419	5.76723e+06
CA	2010	12.6	20	0	0	Li-ion	3.08216e+08	0	0	1216.82	25806.3	0.493742	3.57787e+06
CA	2010	12.6	0	0	50	Li-ion	1.42291e+09	0	0	44377.2	23524.6	NaN	1.04481e+07
CA	2010	12.6	10	0	50	Li-ion	7.85057e+08	0	0	0	20909.1	0.313419	5.7639e+06
CA	2010	12.6	20	0	50	Li-ion	4.87039e+08	0	0	0	13306.4	0.493742	3.57582e+06
CA	2010	12.6	0	0	100	Li-ion	1.94523e+09	0	0	39600.3	21291.5	NaN	1.04461e+07
CA	2010	12.6	10	0	100	Li-ion	1.07322e+09	0	0	0	12532.8	0.313419	5.76301e+06
CA	2010	12.6	20	0	100	Li-ion	6.65811e+08	0	0	0	0	0.493742	3.57532e+06
CA	2010	12.6	0	0	200	Li-ion	2.98982e+09	0	0	30189.8	16853.1	NaN	1.04458e+07
CA	2010	12.6	10	0	200	Li-ion	1.64952e+09	0	0	0	3198.45	0.313419	5.76294e+06
CA	2010	12.6	20	0	200	Li-ion	1.02334e+09	0	0	0	0	0.493742	3.57524e+06
CA	2010	12.6	0	20	0	Li-ion	4.56883e+08	0	0	5805.17	22596.2	0.506203	5.30233e+06
CA	2010	12.6	10	20	0	Li-ion	1.91052e+08	0	0	5769.18	26859.3	0.519975	2.21634e+06
CA	2010	12.6	20	20	0	Li-ion	9.24302e+07	0	0	20595.6	28350.4	0.606963	1.07211e+06
CA	2010	12.6	0	20	50	Li-ion	7.21898e+08	0	0	0	14956.8	0.506203	5.29945e+06
CA	2010	12.6	10	20	50	Li-ion	3.01845e+08	0	0	0	19021.8	0.519975	2.21564e+06
CA	2010	12.6	20	20	50	Li-ion	1.46029e+08	0	0	0	27451.9	0.606963	1.07191e+06
CA	2010	12.6	0	20	100	Li-ion	9.86848e+08	0	0	0	7859.55	0.506203	5.29888e+06
CA	2010	12.6	10	20	100	Li-ion	4.1262e+08	0	0	0	14040.2	0.519975	2.21546e+06
CA	2010	12.6	20	20	100	Li-ion	1.9962e+08	0	0	0	17506.2	0.606963	1.07181e+06
CA	2010	12.6	0	20	200	Li-ion	1.51673e+09	0	0	0	0	0.506203	5.29883e+06
CA	2010	12.6	10	20	200	Li-ion	6.34165e+08	0	0	0	996.824	0.519975	2.21545e+06
CA	2010	12.6	20	20	200	Li-ion	3.06802e+08	0	0	0	0	0.606963	1.07181e+06
CA	2010	12.6	0	40	0	Li-ion	4.13437e+08	0	0	5741.03	23077.9	0.728128	4.79821e+06
CA	2010	12.6	10	40	0	Li-ion	1.70833e+08	0	0	12540.8	26875.9	0.691907	1.98175e+06
CA	2010	12.6	20	40	0	Li-ion	8.19651e+07	0	0	23754.9	28501.8	0.72199	950663
CA	2010	12.6	0	40	50	Li-ion	6.53253e+08	0	0	0	14816.6	0.728128	4.79551e+06
CA	2010	12.6	10	40	50	Li-ion	2.69898e+08	0	0	0	21416.5	0.691907	1.98113e+06
CA	2010	12.6	20	40	50	Li-ion	1.29493e+08	0	0	4379.37	27917.3	0.72199	950518
CA	2010	12.6	0	40	100	Li-ion	8.9301e+08	0	0	0	8038.94	0.728128	4.79502e+06
CA	2010	12.6	10	40	100	Li-ion	3.68949e+08	0	0	0	11161.8	0.691907	1.98097e+06
CA	2010	12.6	20	40	100	Li-ion	1.77016e+08	0	0	0	20472	0.72199	950444
CA	2010	12.6	0	40	200	Li-ion	1.37251e+09	0	0	0	0	0.728128	4.79498e+06
CA	2010	12.6	10	40	200	Li-ion	5.67046e+08	0	0	0	0	0.691907	1.98097e+06
CA	2010	12.6	20	40	200	Li-ion	2.7206e+08	0	0	0	0	0.72199	950436
CA	2010	12.6	0	0	0	Li-ion (Reduced cost)	9.00375e+08	0	0	0	20268.7	NaN	1.04558e+07
CA	2010	12.6	10	0	0	Li-ion (Reduced cost)	4.96804e+08	0	0	0	13934	0.313419	5.76723e+06
CA	2010	12.6	20	0	0	Li-ion (Reduced cost)	3.08216e+08	0	0	0	11557.1	0.493742	3.57787e+06
CA	2010	12.6	0	0	50	Li-ion (Reduced cost)	1.42291e+09	0	0	0	17901.6	NaN	1.04481e+07
CA	2010	12.6	10	0	50	Li-ion (Reduced cost)	7.85057e+08	0	0	0	10255.6	0.313419	5.7639e+06
CA	2010	12.6	20	0	50	Li-ion (Reduced cost)	4.87039e+08	0	0	0	1798.21	0.493742	3.57582e+06
CA	2010	12.6	0	0	100	Li-ion (Reduced cost)	1.94523e+09	0	0	0	16193.5	NaN	1.04461e+07
CA	2010	12.6	10	0	100	Li-ion (Reduced cost)	1.07322e+09	0	0	0	4377.62	0.313419	5.76301e+06
CA	2010	12.6	20	0	100	Li-ion (Reduced cost)	6.64414e+08	465	465	0	0	0.487342	3.49461e+06
CA	2010	12.6	0	0	200	Li-ion (Reduced cost)	2.98982e+09	0	0	0	13106	NaN	1.04458e+07
CA	2010	12.6	10	0	200	Li-ion (Reduced cost)	1.64874e+09	264.531	264.531	0	0	0.308711	5.73313e+06
CA	2010	12.6	20	0	200	Li-ion (Reduced cost)	1.00813e+09	1211	1211	0	0	0.479643	3.39802e+06
CA	2010	12.6	0	20	0	Li-ion (Reduced cost)	4.56883e+08	0	0	0	14125	0.506203	5.30233e+06
CA	2010	12.6	10	20	0	Li-ion (Reduced cost)	1.91052e+08	0	0	0	13323.4	0.519975	2.21634e+06
CA	2010	12.6	20	20	0	Li-ion (Reduced cost)	9.24302e+07	0	0	0	8944.41	0.606963	1.07211e+06
CA	2010	12.6	0	20	50	Li-ion (Reduced cost)	7.21898e+08	0	0	0	8237.18	0.506203	5.29945e+06
CA	2010	12.6	10	20	50	Li-ion (Reduced cost)	3.01845e+08	0	0	0	5832.63	0.519975	2.21564e+06
CA	2010	12.6	20	20	50	Li-ion (Reduced cost)	1.46029e+08	0	0	0	69.344	0.606963	1.07191e+06
CA	2010	12.6	0	20	100	Li-ion (Reduced cost)	9.86848e+08	0	0	0	1682.49	0.506203	5.29888e+06
CA	2010	12.6	10	20	100	Li-ion (Reduced cost)	4.12615e+08	19.2293	19.2293	0	0	0.519779	2.2124e+06
CA	2010	12.6	20	20	100	Li-ion (Reduced cost)	1.98646e+08	323.333	323.333	0	0	0.604396	1.01568e+06
CA	2010	12.6	0	20	200	Li-ion (Reduced cost)	1.49674e+09	1759.88	6724.57	0	0	0.437528	4.63427e+06
CA	2010	12.6	10	20	200	Li-ion (Reduced cost)	6.28142e+08	768.162	1105.62	0	0	0.511735	2.08756e+06
CA	2010	12.6	20	20	200	Li-ion (Reduced cost)	2.94789e+08	993.261	993.261	0	0	0.60037	928097
CA	2010	12.6	0	40	0	Li-ion (Reduced cost)	4.13437e+08	0	0	0	13262.5	0.728128	4.79821e+06
CA	2010	12.6	10	40	0	Li-ion (Reduced cost)	1.70833e+08	0	0	0	11424.3	0.691907	1.98175e+06
CA	2010	12.6	20	40	0	Li-ion (Reduced cost)	8.19651e+07	0	0	0	9754.29	0.72199	950663
CA	2010	12.6	0	40	50	Li-ion (Reduced cost)	6.53253e+08	0	0	0	7057.71	0.728128	4.79551e+06
CA	2010	12.6	10	40	50	Li-ion (Reduced cost)	2.69898e+08	0	0	0	4404.59	0.691907	1.98113e+06
CA	2010	12.6	20	40	50	Li-ion (Reduced cost)	1.29493e+08	0	0	0	594.732	0.72199	950518
CA	2010	12.6	0	40	100	Li-ion (Reduced cost)	8.9301e+08	0	0	0	654.495	0.728128	4.79502e+06
CA	2010	12.6	10	40	100	Li-ion (Reduced cost)	3.68943e+08	20	20	0	0	0.691779	1.97779e+06
CA	2010	12.6	20	40	100	Li-ion (Reduced cost)	1.76295e+08	270	270	0	0	0.720513	904065
CA	2010	12.6	0	40	200	Li-ion (Reduced cost)	1.33301e+09	2520	11822.2	0	0	0.666931	3.62248e+06
CA	2010	12.6	10	40	200	Li-ion (Reduced cost)	5.61316e+08	784	932.791	0	0	0.687384	1.86822e+06
CA	2010	12.6	20	40	200	Li-ion (Reduced cost)	2.61197e+08	969	969	0	0	0.717605	813220
CA	2010	12.6	0	0	0	NaS	9.00375e+08	0	0	14928.8	12823.7	NaN	1.04558e+07
CA	2010	12.6	10	0	0	NaS	4.96804e+08	0	0	0	8707.84	0.313419	5.76723e+06
CA	2010	12.6	20	0	0	NaS	3.08216e+08	0	0	0	1217.47	0.493742	3.57787e+06
CA	2010	12.6	0	0	50	NaS	1.42291e+09	0	0	10258.9	10614.9	NaN	1.04481e+07
CA	2010	12.6	10	0	50	NaS	7.85057e+08	0	0	0	1898.7	0.313419	5.7639e+06
CA	2010	12.6	20	0	50	NaS	4.87039e+08	0	0	0	0	0.493742	3.57582e+06
CA	2010	12.6	0	0	100	NaS	1.94523e+09	0	0	0	3783.49	NaN	1.04461e+07
CA	2010	12.6	10	0	100	NaS	1.07322e+09	0	0	0	0	0.313419	5.76301e+06
CA	2010	12.6	20	0	100	NaS	6.65811e+08	0	0	0	0	0.493742	3.57532e+06
CA	2010	12.6	0	0	200	NaS	2.98982e+09	0	0	0	0	NaN	1.04458e+07
CA	2010	12.6	10	0	200	NaS	1.64947e+09	46	165.6	0	0	0.31129	5.74946e+06
CA	2010	12.6	20	0	200	NaS	1.01334e+09	689	2976.61	0	0	0.47272	3.3122e+06
CA	2010	12.6	0	20	0	NaS	4.56883e+08	0	0	0	7113.36	0.506203	5.30233e+06
CA	2010	12.6	10	20	0	NaS	1.91052e+08	0	0	0	6464.41	0.519975	2.21634e+06
CA	2010	12.6	20	20	0	NaS	9.24302e+07	0	0	0	9714.53	0.606963	1.07211e+06
CA	2010	12.6	0	20	50	NaS	7.21898e+08	0	0	0	260.851	0.506203	5.29945e+06
CA	2010	12.6	10	20	50	NaS	3.01845e+08	0	0	0	0	0.519975	2.21564e+06
CA	2010	12.6	20	20	50	NaS	1.46029e+08	0	0	0	0	0.606963	1.07191e+06
CA	2010	12.6	0	20	100	NaS	9.86848e+08	0	0	0	0	0.506203	5.29888e+06
CA	2010	12.6	10	20	100	NaS	4.1262e+08	0	0	0	0	0.519975	2.21546e+06
CA	2010	12.6	20	20	100	NaS	1.9962e+08	0	0	0	0	0.606963	1.07181e+06
CA	2010	12.6	0	20	200	NaS	1.46855e+09	2107	10710.1	0	0	0.40624	4.33955e+06
CA	2010	12.6	10	20	200	NaS	6.27095e+08	568.422	2240.64	0	0	0.507032	2.01504e+06
CA	2010	12.6	20	20	200	NaS	3.02848e+08	550	550	0	0	0.602844	981816
CA	2010	12.6	0	40	0	NaS	4.13437e+08	0	0	0	6554.14	0.728128	4.79821e+06
CA	2010	12.6	10	40	0	NaS	1.70833e+08	0	0	0	7120.93	0.691907	1.98175e+06
CA	2010	12.6	20	40	0	NaS	8.19651e+07	0	0	0	10370.3	0.72199	950663
CA	2010	12.6	0	40	50	NaS	6.53253e+08	0	0	0	536.467	0.728128	4.79551e+06
CA	2010	12.6	10	40	50	NaS	2.69898e+08	0	0	0	4305.11	0.691907	1.98113e+06
CA	2010	12.6	20	40	50	NaS	1.29493e+08	0	0	0	0	0.72199	950518
CA	2010	12.6	0	40	100	NaS	8.9301e+08	0	0	0	0	0.728128	4.79502e+06
CA	2010	12.6	10	40	100	NaS	3.68949e+08	0	0	0	0	0.691907	1.98097e+06
CA	2010	12.6	20	40	100	NaS	1.77016e+08	0	0	0	0	0.72199	950444
CA	2010	12.6	0	40	200	NaS	1.25379e+09	3501	23821.3	0	0	0.617934	2.71675e+06
CA	2010	12.6	10	40	200	NaS	5.60733e+08	557.422	2229.69	0	0	0.684004	1.78472e+06
CA	2010	12.6	20	40	200	NaS	2.68763e+08	505	505	0	0	0.719393	868968
CA	2010	12.6	0	0	0	NaS (Increased Cost)	9.00375e+08	0	0	24150	28499.7	NaN	1.04558e+07
CA	2010	12.6	10	0	0	NaS (Increased Cost)	4.96804e+08	0	0	0	25440.1	0.313419	5.76723e+06
CA	2010	12.6	20	0	0	NaS (Increased Cost)	3.08216e+08	0	0	0	20523.9	0.493742	3.57787e+06
CA	2010	12.6	0	0	50	NaS (Increased Cost)	1.42291e+09	0	0	19480	26290.9	NaN	1.04481e+07
CA	2010	12.6	10	0	50	NaS (Increased Cost)	7.85057e+08	0	0	0	18297	0.313419	5.7639e+06
CA	2010	12.6	20	0	50	NaS (Increased Cost)	4.87039e+08	0	0	0	16951.9	0.493742	3.57582e+06
CA	2010	12.6	0	0	100	NaS (Increased Cost)	1.94523e+09	0	0	14703.1	24057.8	NaN	1.04461e+07
CA	2010	12.6	10	0	100	NaS (Increased Cost)	1.07322e+09	0	0	0	13760.7	0.313419	5.76301e+06
CA	2010	12.6	20	0	100	NaS (Increased Cost)	6.65811e+08	0	0	0	13887.8	0.493742	3.57532e+06
CA	2010	12.6	0	0	200	NaS (Increased Cost)	2.98982e+09	0	0	0	8210.74	NaN	1.04458e+07
CA	2010	12.6	10	0	200	NaS (Increased Cost)	1.64952e+09	0	0	0	6747.12	0.313419	5.76294e+06
CA	2010	12.6	20	0	200	NaS (Increased Cost)	1.02334e+09	0	0	0	0	0.493742	3.57524e+06
CA	2010	12.6	0	20	0	NaS (Increased Cost)	4.56883e+08	0	0	0	23049.8	0.506203	5.30233e+06
CA	2010	12.6	10	20	0	NaS (Increased Cost)	1.91052e+08	0	0	0	24625.6	0.519975	2.21634e+06
CA	2010	12.6	20	20	0	NaS (Increased Cost)	9.24302e+07	0	0	0	29009.4	0.606963	1.07211e+06
CA	2010	12.6	0	20	50	NaS (Increased Cost)	7.21898e+08	0	0	0	17810.9	0.506203	5.29945e+06
CA	2010	12.6	10	20	50	NaS (Increased Cost)	3.01845e+08	0	0	0	13771.4	0.519975	2.21564e+06
CA	2010	12.6	20	20	50	NaS (Increased Cost)	1.46029e+08	0	0	0	19125.4	0.606963	1.07191e+06
CA	2010	12.6	0	20	100	NaS (Increased Cost)	9.86848e+08	0	0	0	9841.17	0.506203	5.29888e+06
CA	2010	12.6	10	20	100	NaS (Increased Cost)	4.1262e+08	0	0	0	5882.75	0.519975	2.21546e+06
CA	2010	12.6	20	20	100	NaS (Increased Cost)	1.9962e+08	0	0	0	6378.42	0.606963	1.07181e+06
CA	2010	12.6	0	20	200	NaS (Increased Cost)	1.51673e+09	0	0	0	0	0.506203	5.29883e+06
CA	2010	12.6	10	20	200	NaS (Increased Cost)	6.34165e+08	0	0	0	93.6033	0.519975	2.21545e+06
CA	2010	12.6	20	20	200	NaS (Increased Cost)	3.06802e+08	0	0	0	0	0.606963	1.07181e+06
CA	2010	12.6	0	40	0	NaS (Increased Cost)	4.13437e+08	0	0	0	23114.4	0.728128	4.79821e+06
CA	2010	12.6	10	40	0	NaS (Increased Cost)	1.70833e+08	0	0	0	26230.3	0.691907	1.98175e+06
CA	2010	12.6	20	40	0	NaS (Increased Cost)	8.19651e+07	0	0	0	30739.7	0.72199	950663
CA	2010	12.6	0	40	50	NaS (Increased Cost)	6.53253e+08	0	0	0	16406.6	0.728128	4.79551e+06
CA	2010	12.6	10	40	50	NaS (Increased Cost)	2.69898e+08	0	0	0	15911.4	0.691907	1.98113e+06
CA	2010	12.6	20	40	50	NaS (Increased Cost)	1.29493e+08	0	0	0	19905	0.72199	950518
CA	2010	12.6	0	40	100	NaS (Increased Cost)	8.9301e+08	0	0	0	10976.7	0.728128	4.79502e+06
CA	2010	12.6	10	40	100	NaS (Increased Cost)	3.68949e+08	0	0	0	6636.45	0.691907	1.98097e+06
CA	2010	12.6	20	40	100	NaS (Increased Cost)	1.77016e+08	0	0	0	12156.5	0.72199	950444
CA	2010	12.6	0	40	200	NaS (Increased Cost)	1.37251e+09	0	0	0	0	0.728128	4.79498e+06
CA	2010	12.6	10	40	200	NaS (Increased Cost)	5.67046e+08	0	0	0	1648.86	0.691907	1.98097e+06
CA	2010	12.6	20	40	200	NaS (Increased Cost)	2.7206e+08	0	0	0	0	0.72199	950436
CA	2010	12.6	0	0	0	PHES	9.00375e+08	0	0	0	344.99	NaN	1.04558e+07
CA	2010	12.6	10	0	0	PHES	4.95131e+08	363.535	6987.2	0	0	0.283121	5.588e+06
CA	2010	12.6	20	0	0	PHES	2.93501e+08	1078.99	25510.8	0	0	0.437339	2.91355e+06
CA	2010	12.6	0	0	50	PHES	1.42291e+09	0	0	0	334.892	NaN	1.04481e+07
CA	2010	12.6	10	0	50	PHES	7.67522e+08	1013.9	24366.9	0	0	0.241732	5.34074e+06
CA	2010	12.6	20	0	50	PHES	4.26053e+08	2105.22	82791.9	0	0	0.396241	2.43416e+06
CA	2010	12.6	0	0	100	PHES	1.94523e+09	0	0	0	320.525	NaN	1.04461e+07
CA	2010	12.6	10	0	100	PHES	1.03148e+09	1425.42	35701.4	0	0	0.223571	5.23368e+06
CA	2010	12.6	20	0	100	PHES	5.42063e+08	2870.63	113537	0	0	0.377465	2.21765e+06
CA	2010	12.6	0	0	200	PHES	2.98982e+09	0	0	0	234.17	NaN	1.04458e+07
CA	2010	12.6	10	0	200	PHES	1.54953e+09	1906.56	55897.6	0	0	0.207253	5.13802e+06
CA	2010	12.6	20	0	200	PHES	7.51154e+08	3755.49	164435	0	0	0.359907	2.01484e+06
CA	2010	12.6	0	20	0	PHES	4.30652e+08	2183.74	18561.8	0	0	0.375542	4.13302e+06
CA	2010	12.6	10	20	0	PHES	1.84819e+08	844.041	14869.2	0	0	0.489923	1.77918e+06
CA	2010	12.6	20	20	0	PHES	9.22089e+07	162	2243.48	0	0	0.603556	1.00206e+06
CA	2010	12.6	0	20	50	PHES	6.24448e+08	3517	37681.3	0	0	0.324476	3.68477e+06
CA	2010	12.6	10	20	50	PHES	2.6314e+08	1914.5	41250.6	0	0	0.462836	1.38876e+06
CA	2010	12.6	20	20	50	PHES	1.33216e+08	968.327	20420.1	0	0	0.588971	704512
CA	2010	12.6	0	20	100	PHES	8.03387e+08	4402.98	51790	0	0	0.301057	3.48191e+06
CA	2010	12.6	10	20	100	PHES	3.27002e+08	2756.43	56723.6	0	0	0.448853	1.18924e+06
CA	2010	12.6	20	20	100	PHES	1.64374e+08	1511.19	38197.7	0	0	0.58171	558616
CA	2010	12.6	0	20	200	PHES	1.13972e+09	5568.78	83930.1	0	0	0.277157	3.2746e+06
CA	2010	12.6	10	20	200	PHES	4.32724e+08	3673.97	177861	0	0	0.428184	894752
CA	2010	12.6	20	20	200	PHES	2.11843e+08	2296.26	79284.3	0	0	0.573343	393672
CA	2010	12.6	0	40	0	PHES	3.40736e+08	4280.81	37330.9	0	0	0.58466	2.25811e+06
CA	2010	12.6	10	40	0	PHES	1.60649e+08	1191.73	21042.1	0	0	0.664627	1.34834e+06
CA	2010	12.6	20	40	0	PHES	8.18523e+07	109.829	1429.34	0	0	0.720408	903989
CA	2010	12.6	0	40	50	PHES	4.33211e+08	6613.14	52233.4	0	0	0.542648	1.53829e+06
CA	2010	12.6	10	40	50	PHES	2.13668e+08	2838.73	40068.9	0	0	0.641407	818180
CA	2010	12.6	20	40	50	PHES	1.1655e+08	1152.93	16342.9	0	0	0.7083	550668
CA	2010	12.6	0	40	100	PHES	5.04187e+08	7998.58	61654.4	0	0	0.52613	1.25777e+06
CA	2010	12.6	10	40	100	PHES	2.48211e+08	3988.34	62546.4	0	0	0.629477	549959
CA	2010	12.6	20	40	100	PHES	1.40972e+08	1662.5	24842.6	0	0	0.704181	432976
CA	2010	12.6	0	40	200	PHES	6.08857e+08	9921.76	111732	0	0	0.505877	913994
CA	2010	12.6	10	40	200	PHES	2.82993e+08	5483.16	98701	0	0	0.616943	272864
CA	2010	12.6	20	40	200	PHES	1.75428e+08	2717.57	46104.2	0	0	0.698079	261571
CA	2010	12.6	0	0	0	PSB	9.00375e+08	0	0	22460.7	7350.14	NaN	1.04558e+07
CA	2010	12.6	10	0	0	PSB	4.96804e+08	0	0	0	3753.89	0.313419	5.76723e+06
CA	2010	12.6	20	0	0	PSB	3.08216e+08	0	0	0	0	0.493742	3.57787e+06
CA	2010	12.6	0	0	50	PSB	1.42291e+09	0	0	13073.5	0	NaN	1.04481e+07
CA	2010	12.6	10	0	50	PSB	7.85057e+08	0	0	0	0	0.313419	5.7639e+06
CA	2010	12.6	20	0	50	PSB	4.87039e+08	0	0	0	0	0.493742	3.57582e+06
CA	2010	12.6	0	0	100	PSB	1.94523e+09	0	0	7276.97	0	NaN	1.04461e+07
CA	2010	12.6	10	0	100	PSB	1.07322e+09	0	0	0	0	0.313419	5.76301e+06
CA	2010	12.6	20	0	100	PSB	6.65698e+08	73.6616	386.723	0	0	0.490765	3.5397e+06
CA	2010	12.6	0	0	200	PSB	2.98982e+09	0	0	0	0	NaN	1.04458e+07
CA	2010	12.6	10	0	200	PSB	1.64695e+09	299.453	1572.13	0	0	0.296225	5.66133e+06
CA	2010	12.6	20	0	200	PSB	9.96349e+08	914.236	5690.33	0	0	0.458959	3.16373e+06
CA	2010	12.6	0	20	0	PSB	4.56883e+08	0	0	0	1587.58	0.506203	5.30233e+06
CA	2010	12.6	10	20	0	PSB	1.91052e+08	0	0	0	3063.56	0.519975	2.21634e+06
CA	2010	12.6	20	20	0	PSB	9.24302e+07	0	0	0	7077.33	0.606963	1.07211e+06
CA	2010	12.6	0	20	50	PSB	7.21898e+08	0	0	0	0	0.506203	5.29945e+06
CA	2010	12.6	10	20	50	PSB	3.01845e+08	0	0	0	0	0.519975	2.21564e+06
CA	2010	12.6	20	20	50	PSB	1.46029e+08	0	0	0	0	0.606963	1.07191e+06
CA	2010	12.6	0	20	100	PSB	9.81821e+08	889.088	4707.69	0	0	0.456587	4.84668e+06
CA	2010	12.6	10	20	100	PSB	4.12612e+08	20	81.5871	0	0	0.519422	2.2073e+06
CA	2010	12.6	20	20	100	PSB	1.9962e+08	0	0	0	0	0.606963	1.07181e+06
CA	2010	12.6	0	20	200	PSB	1.41949e+09	2803.98	15973.2	0	0	0.365911	4.04332e+06
CA	2010	12.6	10	20	200	PSB	6.1378e+08	982.273	5214.34	0	0	0.494189	1.83821e+06
CA	2010	12.6	20	20	200	PSB	3.01134e+08	555	1511.08	0	0	0.6004	934588
CA	2010	12.6	0	40	0	PSB	4.13437e+08	0	0	0	1483.99	0.728128	4.79821e+06
CA	2010	12.6	10	40	0	PSB	1.70833e+08	0	0	0	4198.84	0.691907	1.98175e+06
CA	2010	12.6	20	40	0	PSB	8.19651e+07	0	0	0	8777.89	0.72199	950663
CA	2010	12.6	0	40	50	PSB	6.53253e+08	0	0	0	0	0.728128	4.79551e+06
CA	2010	12.6	10	40	50	PSB	2.69898e+08	0	0	0	0	0.691907	1.98113e+06
CA	2010	12.6	20	40	50	PSB	1.29493e+08	0	0	0	0	0.72199	950518
CA	2010	12.6	0	40	100	PSB	8.65889e+08	2093.56	14236.2	0	0	0.653917	3.46117e+06
CA	2010	12.6	10	40	100	PSB	3.68949e+08	0	0	0	0	0.691907	1.98097e+06
CA	2010	12.6	20	40	100	PSB	1.77016e+08	0	0	0	0	0.72199	950444
CA	2010	12.6	0	40	200	PSB	1.13204e+09	5266	33920.6	0	0	0.574724	2.08358e+06
CA	2010	12.6	10	40	200	PSB	5.41927e+08	1121.74	7627.8	0	0	0.67042	1.47907e+06
CA	2010	12.6	20	40	200	PSB	2.68199e+08	499.53	1179.99	0	0	0.718269	838222
CA	2010	12.6	0	0	0	PSB (Reduced Cost)	9.00375e+08	0	0	10473.2	4583.79	NaN	1.04558e+07
CA	2010	12.6	10	0	0	PSB (Reduced Cost)	4.96804e+08	0	0	0	0	0.313419	5.76723e+06
CA	2010	12.6	20	0	0	PSB (Reduced Cost)	3.08216e+08	0	0	0	0	0.493742	3.57787e+06
CA	2010	12.6	0	0	50	PSB (Reduced Cost)	1.42291e+09	0	0	1278.79	0	NaN	1.04481e+07
CA	2010	12.6	10	0	50	PSB (Reduced Cost)	7.85057e+08	0	0	0	0	0.313419	5.7639e+06
CA	2010	12.6	20	0	50	PSB (Reduced Cost)	4.86555e+08	221.072	939.557	0	0	0.486171	3.48503e+06
CA	2010	12.6	0	0	100	PSB (Reduced Cost)	1.94523e+09	0	0	3421.67	0	NaN	1.04461e+07
CA	2010	12.6	10	0	100	PSB (Reduced Cost)	1.07255e+09	183.877	835.563	0	0	0.303458	5.70396e+06
CA	2010	12.6	20	0	100	PSB (Reduced Cost)	6.52759e+08	863.996	4795.83	0	0	0.462585	3.20587e+06
CA	2010	12.6	0	0	200	PSB (Reduced Cost)	2.98982e+09	0	0	0	0	NaN	1.04458e+07
CA	2010	12.6	10	0	200	PSB (Reduced Cost)	1.63229e+09	792.728	4614.88	0	0	0.271656	5.5178e+06
CA	2010	12.6	20	0	200	PSB (Reduced Cost)	9.60508e+08	1512.83	10547.1	0	0	0.440738	2.95235e+06
CA	2010	12.6	0	20	0	PSB (Reduced Cost)	4.56883e+08	0	0	0	0	0.506203	5.30233e+06
CA	2010	12.6	10	20	0	PSB (Reduced Cost)	1.91052e+08	0	0	0	0	0.519975	2.21634e+06
CA	2010	12.6	20	20	0	PSB (Reduced Cost)	9.24302e+07	0	0	0	0	0.606963	1.07211e+06
CA	2010	12.6	0	20	50	PSB (Reduced Cost)	7.1553e+08	1096.15	5618.69	0	0	0.447133	4.76151e+06
CA	2010	12.6	10	20	50	PSB (Reduced Cost)	3.01599e+08	129.831	519.326	0	0	0.51651	2.16459e+06
CA	2010	12.6	20	20	50	PSB (Reduced Cost)	1.46029e+08	0	0	0	0	0.606963	1.07191e+06
CA	2010	12.6	0	20	100	PSB (Reduced Cost)	9.36317e+08	2568.97	13869.2	0	0	0.378764	4.15478e+06
CA	2010	12.6	10	20	100	PSB (Reduced Cost)	4.03215e+08	802.728	3988.89	0	0	0.498979	1.9077e+06
CA	2010	12.6	20	20	100	PSB (Reduced Cost)	1.96624e+08	539	1117.83	0	0	0.601285	952537
CA	2010	12.6	0	20	200	PSB (Reduced Cost)	1.32565e+09	3913.34	22418.7	0	0	0.329502	3.72892e+06
CA	2010	12.6	10	20	200	PSB (Reduced Cost)	5.74459e+08	2038.98	11335.6	0	0	0.473927	1.54679e+06
CA	2010	12.6	20	20	200	PSB (Reduced Cost)	2.83663e+08	1089.93	4359.71	0	0	0.593575	794346
CA	2010	12.6	0	40	0	PSB (Reduced Cost)	4.13437e+08	0	0	0	0	0.728128	4.79821e+06
CA	2010	12.6	10	40	0	PSB (Reduced Cost)	1.70833e+08	0	0	0	403.961	0.691907	1.98175e+06
CA	2010	12.6	20	40	0	PSB (Reduced Cost)	8.19651e+07	0	0	0	0	0.72199	950663
CA	2010	12.6	0	40	50	PSB (Reduced Cost)	6.28091e+08	2300	15640	0	0	0.647379	3.34594e+06
CA	2010	12.6	10	40	50	PSB (Reduced Cost)	2.69761e+08	103.132	412.527	0	0	0.690211	1.94101e+06
CA	2010	12.6	20	40	50	PSB (Reduced Cost)	1.29493e+08	0	0	0	0	0.72199	950518
CA	2010	12.6	0	40	100	PSB (Reduced Cost)	7.65018e+08	4774.54	30664.6	0	0	0.585488	2.26822e+06
CA	2010	12.6	10	40	100	PSB (Reduced Cost)	3.58342e+08	898.678	5392.07	0	0	0.675433	1.59474e+06
CA	2010	12.6	20	40	100	PSB (Reduced Cost)	1.74953e+08	474	948	0	0	0.718675	850189
CA	2010	12.6	0	40	200	PSB (Reduced Cost)	9.45046e+08	7576.85	46111.2	0	0	0.539057	1.47636e+06
CA	2010	12.6	10	40	200	PSB (Reduced Cost)	4.84993e+08	2888.15	19557.5	0	0	0.646906	941173
CA	2010	12.6	20	40	200	PSB (Reduced Cost)	2.51966e+08	1072	4038.99	0	0	0.713387	694065
CA	2010	12.6	0	0	0	VRFB	9.00375e+08	0	0	28588.8	10117.9	NaN	1.04558e+07
CA	2010	12.6	10	0	0	VRFB	4.96804e+08	0	0	0	7943	0.313419	5.76723e+06
CA	2010	12.6	20	0	0	VRFB	3.08216e+08	0	0	0	3862.23	0.493742	3.57787e+06
CA	2010	12.6	0	0	50	VRFB	1.42291e+09	0	0	23832.5	7979.99	NaN	1.04481e+07
CA	2010	12.6	10	0	50	VRFB	7.85057e+08	0	0	0	271.479	0.313419	5.7639e+06
CA	2010	12.6	20	0	50	VRFB	4.87039e+08	0	0	0	0	0.493742	3.57582e+06
CA	2010	12.6	0	0	100	VRFB	1.94523e+09	0	0	8375.1	0	NaN	1.04461e+07
CA	2010	12.6	10	0	100	VRFB	1.07322e+09	0	0	0	0	0.313419	5.76301e+06
CA	2010	12.6	20	0	100	VRFB	6.65811e+08	0	0	0	0	0.493742	3.57532e+06
CA	2010	12.6	0	0	200	VRFB	2.98982e+09	0	0	0	0	NaN	1.04458e+07
CA	2010	12.6	10	0	200	VRFB	1.64941e+09	49.3011	246.506	0	0	0.310672	5.74434e+06
CA	2010	12.6	20	0	200	VRFB	1.01183e+09	634.371	3906.95	0	0	0.470091	3.26486e+06
CA	2010	12.6	0	20	0	VRFB	4.56883e+08	0	0	0	5114.8	0.506203	5.30233e+06
CA	2010	12.6	10	20	0	VRFB	1.91052e+08	0	0	0	7453.4	0.519975	2.21634e+06
CA	2010	12.6	20	20	0	VRFB	9.24302e+07	0	0	116.66	12676.9	0.606963	1.07211e+06
CA	2010	12.6	0	20	50	VRFB	7.21898e+08	0	0	0	0	0.506203	5.29945e+06
CA	2010	12.6	10	20	50	VRFB	3.01845e+08	0	0	0	3427.69	0.519975	2.21564e+06
CA	2010	12.6	20	20	50	VRFB	1.46029e+08	0	0	0	2157.92	0.606963	1.07191e+06
CA	2010	12.6	0	20	100	VRFB	9.86848e+08	0	0	0	0	0.506203	5.29888e+06
CA	2010	12.6	10	20	100	VRFB	4.1262e+08	0	0	0	0	0.519975	2.21546e+06
CA	2010	12.6	20	20	100	VRFB	1.9962e+08	0	0	0	0	0.606963	1.07181e+06
CA	2010	12.6	0	20	200	VRFB	1.45954e+09	2132.44	12648.9	0	0	0.399396	4.21416e+06
CA	2010	12.6	10	20	200	VRFB	6.27458e+08	506.123	2530.61	0	0	0.507027	2.00483e+06
CA	2010	12.6	20	20	200	VRFB	3.06048e+08	185	370	0	0	0.604987	1.02758e+06
CA	2010	12.6	0	40	0	VRFB	4.13437e+08	0	0	0	4458.55	0.728128	4.79821e+06
CA	2010	12.6	10	40	0	VRFB	1.70833e+08	0	0	0	8976.3	0.691907	1.98175e+06
CA	2010	12.6	20	40	0	VRFB	8.19651e+07	0	0	3285.12	12827.5	0.72199	950663
CA	2010	12.6	0	40	50	VRFB	6.53253e+08	0	0	0	0	0.728128	4.79551e+06
CA	2010	12.6	10	40	50	VRFB	2.69898e+08	0	0	0	0	0.691907	1.98113e+06
CA	2010	12.6	20	40	50	VRFB	1.29493e+08	0	0	0	4183.05	0.72199	950518
CA	2010	12.6	0	40	100	VRFB	8.92443e+08	267.754	2034.93	0	0	0.717948	4.588e+06
CA	2010	12.6	10	40	100	VRFB	3.68949e+08	0	0	0	0	0.691907	1.98097e+06
CA	2010	12.6	20	40	100	VRFB	1.77016e+08	0	0	0	0	0.72199	950444
CA	2010	12.6	0	40	200	VRFB	1.22681e+09	3676.73	27150.2	0	0	0.612698	2.50243e+06
CA	2010	12.6	10	40	200	VRFB	5.60864e+08	505	2934.25	0	0	0.683136	1.75282e+06
CA	2010	12.6	20	40	200	VRFB	2.71764e+08	103	206	0	0	0.721237	926242
CA	2010	12.6	0	0	0	ZBB	9.00375e+08	0	0	12343.7	13325.7	NaN	1.04558e+07
CA	2010	12.6	10	0	0	ZBB	4.96804e+08	0	0	0	7824.88	0.313419	5.76723e+06
CA	2010	12.6	20	0	0	ZBB	3.08216e+08	0	0	0	2899.1	0.493742	3.57787e+06
CA	2010	12.6	0	0	50	ZBB	1.42291e+09	0	0	7712.67	11098.7	NaN	1.04481e+07
CA	2010	12.6	10	0	50	ZBB	7.85057e+08	0	0	0	1974.29	0.313419	5.7639e+06
CA	2010	12.6	20	0	50	ZBB	4.87039e+08	0	0	0	3653.7	0.493742	3.57582e+06
CA	2010	12.6	0	0	100	ZBB	1.94523e+09	0	0	0	7131.12	NaN	1.04461e+07
CA	2010	12.6	10	0	100	ZBB	1.07322e+09	0	0	0	0	0.313419	5.76301e+06
CA	2010	12.6	20	0	100	ZBB	6.65811e+08	0	0	0	0	0.493742	3.57532e+06
CA	2010	12.6	0	0	200	ZBB	2.98982e+09	0	0	0	0	NaN	1.04458e+07
CA	2010	12.6	10	0	200	ZBB	1.64951e+09	13.697	41.0909	0	0	0.312774	5.75949e+06
CA	2010	12.6	20	0	200	ZBB	1.01369e+09	735.977	2434.05	0	0	0.472514	3.34368e+06
CA	2010	12.6	0	20	0	ZBB	4.56883e+08	0	0	0	6771.46	0.506203	5.30233e+06
CA	2010	12.6	10	20	0	ZBB	1.91052e+08	0	0	0	5508.33	0.519975	2.21634e+06
CA	2010	12.6	20	20	0	ZBB	9.24302e+07	0	0	0	8508.22	0.606963	1.07211e+06
CA	2010	12.6	0	20	50	ZBB	7.21898e+08	0	0	0	519.439	0.506203	5.29945e+06
CA	2010	12.6	10	20	50	ZBB	3.01845e+08	0	0	0	0	0.519975	2.21564e+06
CA	2010	12.6	20	20	50	ZBB	1.46029e+08	0	0	0	0	0.606963	1.07191e+06
CA	2010	12.6	0	20	100	ZBB	9.86848e+08	0	0	0	0	0.506203	5.29888e+06
CA	2010	12.6	10	20	100	ZBB	4.1262e+08	0	0	0	0	0.519975	2.21546e+06
CA	2010	12.6	20	20	100	ZBB	1.9962e+08	0	0	0	0	0.606963	1.07181e+06
CA	2010	12.6	0	20	200	ZBB	1.47863e+09	2002.25	8871.18	0	0	0.405223	4.49279e+06
CA	2010	12.6	10	20	200	ZBB	6.27283e+08	587.242	2002.53	0	0	0.50589	2.02994e+06
CA	2010	12.6	20	20	200	ZBB	3.01571e+08	647.693	647.693	0	0	0.601877	968827
CA	2010	12.6	0	40	0	ZBB	4.13437e+08	0	0	0	7093.35	0.728128	4.79821e+06
CA	2010	12.6	10	40	0	ZBB	1.70833e+08	0	0	0	6463.43	0.691907	1.98175e+06
CA	2010	12.6	20	40	0	ZBB	8.19651e+07	0	0	0	10321.8	0.72199	950663
CA	2010	12.6	0	40	50	ZBB	6.53253e+08	0	0	0	2094.03	0.728128	4.79551e+06
CA	2010	12.6	10	40	50	ZBB	2.69898e+08	0	0	0	0	0.691907	1.98113e+06
CA	2010	12.6	20	40	50	ZBB	1.29493e+08	0	0	0	0	0.72199	950518
CA	2010	12.6	0	40	100	ZBB	8.9301e+08	0	0	0	0	0.728128	4.79502e+06
CA	2010	12.6	10	40	100	ZBB	3.68949e+08	0	0	0	0	0.691907	1.98097e+06
CA	2010	12.6	20	40	100	ZBB	1.77016e+08	0	0	0	0	0.72199	950444
CA	2010	12.6	0	40	200	ZBB	1.26984e+09	3573.54	20484.2	0	0	0.611697	2.95717e+06
CA	2010	12.6	10	40	200	ZBB	5.60528e+08	591	2175.31	0	0	0.682689	1.78612e+06
CA	2010	12.6	20	40	200	ZBB	2.676e+08	596.134	596.134	0	0	0.718785	856885
CA	2010	12.6	0	0	0	No Storage	9.00375e+08					NaN	1.04558e+07
CA	2010	12.6	10	0	0	No Storage	4.96804e+08					0.313419	5.76723e+06
CA	2010	12.6	20	0	0	No Storage	3.08216e+08					0.493742	3.57787e+06
CA	2010	12.6	0	0	50	No Storage	1.42291e+09					NaN	1.04481e+07
CA	2010	12.6	10	0	50	No Storage	7.85057e+08					0.313419	5.7639e+06
CA	2010	12.6	20	0	50	No Storage	4.87039e+08					0.493742	3.57582e+06
CA	2010	12.6	0	0	100	No Storage	1.94523e+09					NaN	1.04461e+07
CA	2010	12.6	10	0	100	No Storage	1.07322e+09					0.313419	5.76301e+06
CA	2010	12.6	20	0	100	No Storage	6.65811e+08					0.493742	3.57532e+06
CA	2010	12.6	0	0	200	No Storage	2.98982e+09					NaN	1.04458e+07
CA	2010	12.6	10	0	200	No Storage	1.64952e+09					0.313419	5.76294e+06
CA	2010	12.6	20	0	200	No Storage	1.02334e+09					0.493742	3.57524e+06
CA	2010	12.6	0	20	0	No Storage	4.56883e+08					0.506203	5.30233e+06
CA	2010	12.6	10	20	0	No Storage	1.91052e+08					0.519975	2.21634e+06
CA	2010	12.6	20	20	0	No Storage	9.24302e+07					0.606963	1.07211e+06
CA	2010	12.6	0	20	50	No Storage	7.21898e+08					0.506203	5.29945e+06
CA	2010	12.6	10	20	50	No Storage	3.01845e+08					0.519975	2.21564e+06
CA	2010	12.6	20	20	50	No Storage	1.46029e+08					0.606963	1.07191e+06
CA	2010	12.6	0	20	100	No Storage	9.86848e+08					0.506203	5.29888e+06
CA	2010	12.6	10	20	100	No Storage	4.1262e+08					0.519975	2.21546e+06
CA	2010	12.6	20	20	100	No Storage	1.9962e+08					0.606963	1.07181e+06
CA	2010	12.6	0	20	200	No Storage	1.51673e+09					0.506203	5.29883e+06
CA	2010	12.6	10	20	200	No Storage	6.34165e+08					0.519975	2.21545e+06
CA	2010	12.6	20	20	200	No Storage	3.06802e+08					0.606963	1.07181e+06
CA	2010	12.6	0	40	0	No Storage	4.13437e+08					0.728128	4.79821e+06
CA	2010	12.6	10	40	0	No Storage	1.70833e+08					0.691907	1.98175e+06
CA	2010	12.6	20	40	0	No Storage	8.19651e+07					0.72199	950663
CA	2010	12.6	0	40	50	No Storage	6.53253e+08					0.728128	4.79551e+06
CA	2010	12.6	10	40	50	No Storage	2.69898e+08					0.691907	1.98113e+06
CA	2010	12.6	20	40	50	No Storage	1.29493e+08					0.72199	950518
CA	2010	12.6	0	40	100	No Storage	8.9301e+08					0.728128	4.79502e+06
CA	2010	12.6	10	40	100	No Storage	3.68949e+08					0.691907	1.98097e+06
CA	2010	12.6	20	40	100	No Storage	1.77016e+08					0.72199	950444
CA	2010	12.6	0	40	200	No Storage	1.37251e+09					0.728128	4.79498e+06
CA	2010	12.6	10	40	200	No Storage	5.67046e+08					0.691907	1.98097e+06
CA	2010	12.6	20	40	200	No Storage	2.7206e+08					0.72199	950436
CA	2011	0	0	0	0	ACAES	2.40532e+09	0	0	61254.8	745.162	NaN	3.02123e+07
CA	2011	0	10	0	0	ACAES	1.74422e+09	0	0	56193.9	1161.89	0.173796	2.19002e+07
CA	2011	0	20	0	0	ACAES	1.28281e+09	0	0	46181.3	524.525	0.291141	1.61019e+07
CA	2011	0	0	0	50	ACAES	3.91474e+09	0	0	55833.9	0	NaN	3.01752e+07
CA	2011	0	10	0	50	ACAES	2.83829e+09	0	0	42128.1	0	0.173796	2.1871e+07
CA	2011	0	20	0	50	ACAES	2.08727e+09	0	0	26382.2	0	0.291141	1.60821e+07
CA	2011	0	0	0	100	ACAES	5.42301e+09	0	0	0	0	NaN	3.01604e+07
CA	2011	0	10	0	100	ACAES	3.93153e+09	0	0	30178.5	0	0.173796	2.18616e+07
CA	2011	0	20	0	100	ACAES	2.89113e+09	0	0	6909.91	0	0.291141	1.6075e+07
CA	2011	0	0	0	200	ACAES	8.4389e+09	0	0	0	0	NaN	3.01577e+07
CA	2011	0	10	0	200	ACAES	6.1176e+09	0	0	0	0	0.173796	2.18599e+07
CA	2011	0	20	0	200	ACAES	4.49733e+09	209.912	1928.9	0	0	0.287294	1.59889e+07
CA	2011	0	0	20	0	ACAES	1.50051e+09	0	0	2814.7	0	0.280526	1.88378e+07
CA	2011	0	10	20	0	ACAES	9.9588e+08	0	0	14849.5	0	0.311273	1.2494e+07
CA	2011	0	20	20	0	ACAES	6.52378e+08	0	0	20992.9	0	0.378318	8.18021e+06
CA	2011	0	0	20	50	ACAES	2.43669e+09	667.569	5073.52	0	0	0.246903	1.82552e+07
CA	2011	0	10	20	50	ACAES	1.62006e+09	0	0	0	0	0.311273	1.24782e+07
CA	2011	0	20	20	50	ACAES	1.06108e+09	0	0	0	0	0.378318	8.17074e+06
CA	2011	0	0	20	100	ACAES	3.32697e+09	1867	13948.3	0	0	0.198686	1.74554e+07
CA	2011	0	10	20	100	ACAES	2.22721e+09	1038.86	7895.32	0	0	0.285009	1.17982e+07
CA	2011	0	20	20	100	ACAES	1.46756e+09	322.081	2372.48	0	0	0.372796	7.97841e+06
CA	2011	0	0	20	200	ACAES	5.03456e+09	3256.44	23261.7	0	0	0.160592	1.68359e+07
CA	2011	0	10	20	200	ACAES	3.37061e+09	2329.24	18083.2	0	0	0.261458	1.11972e+07
CA	2011	0	20	20	200	ACAES	2.23122e+09	1640.96	11959.9	0	0	0.355666	7.38725e+06
CA	2011	0	0	40	0	ACAES	1.29948e+09	590.4	5047.92	0	0	0.530745	1.55406e+07
CA	2011	0	10	40	0	ACAES	8.5434e+08	0	0	0	0	0.527039	1.07195e+07
CA	2011	0	20	40	0	ACAES	5.49054e+08	0	0	5706.18	0	0.541537	6.88522e+06
CA	2011	0	0	40	50	ACAES	1.93359e+09	5295.3	43194.9	0	0	0.372814	1.06877e+07
CA	2011	0	10	40	50	ACAES	1.33619e+09	2839.38	24020.8	0	0	0.458625	8.00899e+06
CA	2011	0	20	40	50	ACAES	8.91056e+08	462.179	3951.63	0	0	0.533494	6.48892e+06
CA	2011	0	0	40	100	ACAES	2.40517e+09	8382.03	66247.2	0	0	0.302068	8.61648e+06
CA	2011	0	10	40	100	ACAES	1.67982e+09	5500.75	43602.3	0	0	0.411929	6.21531e+06
CA	2011	0	20	40	100	ACAES	1.16748e+09	3043.01	25039.6	0	0	0.49683	4.74171e+06
CA	2011	0	0	40	200	ACAES	3.20365e+09	10762.4	80205.1	0	0	0.266465	7.59339e+06
CA	2011	0	10	40	200	ACAES	2.21029e+09	9095.8	66368.3	0	0	0.370529	4.66158e+06
CA	2011	0	20	40	200	ACAES	1.54178e+09	6656.85	51329.1	0	0	0.461237	3.10128e+06
CA	2011	0	0	0	0	DCAES	2.40532e+09	0	0	0	0	NaN	3.02123e+07
CA	2011	0	10	0	0	DCAES	1.74422e+09	0	0	0	0	0.173796	2.19002e+07
CA	2011	0	20	0	0	DCAES	1.28281e+09	0	0	0	0	0.291141	1.61019e+07
CA	2011	0	0	0	50	DCAES	3.91474e+09	0	0	0	0	NaN	3.01752e+07
CA	2011	0	10	0	50	DCAES	2.83829e+09	0	0	0	0	0.173796	2.1871e+07
CA	2011	0	20	0	50	DCAES	2.08727e+09	0	0	0	0	0.291141	1.60821e+07
CA	2011	0	0	0	100	DCAES	5.42301e+09	0	0	0	0	NaN	3.01604e+07
CA	2011	0	10	0	100	DCAES	3.93153e+09	0	0	0	0	0.173796	2.18616e+07
CA	2011	0	20	0	100	DCAES	2.89103e+09	97.9652	4152.63	0	0	0.289074	1.60146e+07
CA	2011	0	0	0	200	DCAES	8.4389e+09	0	0	0	0	NaN	3.01577e+07
CA	2011	0	10	0	200	DCAES	6.11628e+09	320.071	17423.6	0	0	0.163606	2.17057e+07
CA	2011	0	20	0	200	DCAES	4.48261e+09	1027.9	62420.6	0	0	0.272147	1.55263e+07
CA	2011	0	0	20	0	DCAES	1.50024e+09	194	2716	0	0	0.270343	1.86044e+07
CA	2011	0	10	20	0	DCAES	9.9588e+08	0	0	0	0	0.311273	1.2494e+07
CA	2011	0	20	20	0	DCAES	6.52378e+08	0	0	0	0	0.378318	8.18021e+06
CA	2011	0	0	20	50	DCAES	2.41637e+09	1655.72	21581	0	0	0.209629	1.72046e+07
CA	2011	0	10	20	50	DCAES	1.60967e+09	1111.6	20255.7	0	0	0.283668	1.15008e+07
CA	2011	0	20	20	50	DCAES	1.05912e+09	467.72	13317.6	0	0	0.370423	7.78625e+06
CA	2011	0	0	20	100	DCAES	3.31196e+09	2566.55	44301.2	0	0	0.183519	1.66198e+07
CA	2011	0	10	20	100	DCAES	2.20358e+09	1939.77	42745.1	0	0	0.268535	1.0968e+07
CA	2011	0	20	20	100	DCAES	1.44925e+09	1484.86	56350.8	0	0	0.35635	7.09531e+06
CA	2011	0	0	20	200	DCAES	5.07581e+09	3709.7	90016.2	0	0	0.159368	1.60939e+07
CA	2011	0	10	20	200	DCAES	3.3669e+09	3006.07	81757.1	0	0	0.254585	1.04791e+07
CA	2011	0	20	20	200	DCAES	2.19788e+09	2681.08	142571	0	0	0.343984	6.48318e+06
CA	2011	0	0	40	0	DCAES	1.23537e+09	4301.13	57507.4	0	0	0.405927	9.73572e+06
CA	2011	0	10	40	0	DCAES	8.3797e+08	2169.58	29971.9	0	0	0.474863	7.76216e+06
CA	2011	0	20	40	0	DCAES	5.48969e+08	146.803	2373.32	0	0	0.539007	6.70911e+06
CA	2011	0	0	40	50	DCAES	1.85542e+09	7103.37	92805.1	0	0	0.345142	7.13659e+06
CA	2011	0	10	40	50	DCAES	1.26745e+09	5101.54	67825.4	0	0	0.426573	5.06149e+06
CA	2011	0	20	40	50	DCAES	8.50508e+08	3260.85	67051.8	0	0	0.495731	3.73182e+06
CA	2011	0	0	40	100	DCAES	2.43682e+09	8745.51	121340	0	0	0.320851	6.11046e+06
CA	2011	0	10	40	100	DCAES	1.65319e+09	7259.42	118273	0	0	0.401159	3.67128e+06
CA	2011	0	20	40	100	DCAES	1.10704e+09	4893.18	102730	0	0	0.479474	2.64402e+06
CA	2011	0	0	40	200	DCAES	3.55456e+09	10772.3	160923	0	0	0.299634	5.22396e+06
CA	2011	0	10	40	200	DCAES	2.36694e+09	9467.79	196880	0	0	0.381334	2.60936e+06
CA	2011	0	20	40	200	DCAES	1.5673e+09	7233.7	219902	0	0	0.460642	1.41051e+06
CA	2011	0	0	0	0	PbA	2.40532e+09	0	0	20719.4	23056.6	NaN	3.02123e+07
CA	2011	0	10	0	0	PbA	1.74422e+09	0	0	14842.1	23529.5	0.173796	2.19002e+07
CA	2011	0	20	0	0	PbA	1.28281e+09	0	0	4444.27	22958.4	0.291141	1.61019e+07
CA	2011	0	0	0	50	PbA	3.91474e+09	0	0	15412.3	21026.7	NaN	3.01752e+07
CA	2011	0	10	0	50	PbA	2.83829e+09	0	0	5875.14	21814	0.173796	2.1871e+07
CA	2011	0	20	0	50	PbA	2.08727e+09	0	0	0	20334	0.291141	1.60821e+07
CA	2011	0	0	0	100	PbA	5.42301e+09	0	0	9873.68	19005.6	NaN	3.01604e+07
CA	2011	0	10	0	100	PbA	3.93153e+09	0	0	0	19861.3	0.173796	2.18616e+07
CA	2011	0	20	0	100	PbA	2.89113e+09	0	0	0	17634	0.291141	1.6075e+07
CA	2011	0	0	0	200	PbA	8.4389e+09	0	0	0	14466.7	NaN	3.01577e+07
CA	2011	0	10	0	200	PbA	6.1176e+09	0	0	0	15031.7	0.173796	2.18599e+07
CA	2011	0	20	0	200	PbA	4.49856e+09	0	0	0	11375.2	0.291141	1.60739e+07
CA	2011	0	0	20	0	PbA	1.50051e+09	0	0	0	14872.3	0.280526	1.88378e+07
CA	2011	0	10	20	0	PbA	9.9588e+08	0	0	0	18588.4	0.311273	1.2494e+07
CA	2011	0	20	20	0	PbA	6.52378e+08	0	0	0	20860.1	0.378318	8.18021e+06
CA	2011	0	0	20	50	PbA	2.44158e+09	0	0	0	7542.58	0.280526	1.88131e+07
CA	2011	0	10	20	50	PbA	1.62006e+09	0	0	0	12218.3	0.311273	1.24782e+07
CA	2011	0	20	20	50	PbA	1.06108e+09	0	0	0	14727	0.378318	8.17074e+06
CA	2011	0	0	20	100	PbA	3.38199e+09	0	0	0	0	0.280526	1.88054e+07
CA	2011	0	10	20	100	PbA	2.24381e+09	0	0	0	6001.04	0.311273	1.24736e+07
CA	2011	0	20	20	100	PbA	1.46953e+09	0	0	0	8949.37	0.378318	8.16827e+06
CA	2011	0	0	20	200	PbA	5.24996e+09	967	4351.5	0	0	0.244946	1.82487e+07
CA	2011	0	10	20	200	PbA	3.4904e+09	234.974	845.905	0	0	0.306849	1.23663e+07
CA	2011	0	20	20	200	PbA	2.28634e+09	0	0	0	0	0.378318	8.16792e+06
CA	2011	0	0	40	0	PbA	1.30118e+09	0	0	0	13131.4	0.55613	1.63382e+07
CA	2011	0	10	40	0	PbA	8.5434e+08	0	0	0	16752	0.527039	1.07195e+07
CA	2011	0	20	40	0	PbA	5.49054e+08	0	0	0	19400.2	0.541537	6.88522e+06
CA	2011	0	0	40	50	PbA	2.11736e+09	0	0	0	3361.87	0.55613	1.6316e+07
CA	2011	0	10	40	50	PbA	1.38986e+09	0	0	0	9348.77	0.527039	1.07054e+07
CA	2011	0	20	40	50	PbA	8.93046e+08	0	0	0	12861.4	0.541537	6.8769e+06
CA	2011	0	0	40	100	PbA	2.93085e+09	649.759	3898.55	0	0	0.533213	1.56208e+07
CA	2011	0	10	40	100	PbA	1.92499e+09	0	0	0	1122.81	0.527039	1.07013e+07
CA	2011	0	20	40	100	PbA	1.23681e+09	0	0	0	6724.46	0.541537	6.87479e+06
CA	2011	0	0	40	200	PbA	4.20264e+09	6973.19	39411.1	0	0	0.358907	1.05838e+07
CA	2011	0	10	40	200	PbA	2.90885e+09	3099.65	19080.3	0	0	0.462329	8.27567e+06
CA	2011	0	20	40	200	PbA	1.9233e+09	267.266	1443.24	0	0	0.537905	6.7075e+06
CA	2011	0	0	0	0	Li-ion	2.40532e+09	0	0	73046	38833.5	NaN	3.02123e+07
CA	2011	0	10	0	0	Li-ion	1.74422e+09	0	0	67168.6	39306.3	0.173796	2.19002e+07
CA	2011	0	20	0	0	Li-ion	1.28281e+09	0	0	56770.8	38735.2	0.291141	1.61019e+07
CA	2011	0	0	0	50	Li-ion	3.91474e+09	0	0	67738.9	36803.5	NaN	3.01752e+07
CA	2011	0	10	0	50	Li-ion	2.83829e+09	0	0	58201.7	37590.8	0.173796	2.1871e+07
CA	2011	0	20	0	50	Li-ion	2.08727e+09	0	0	41471.5	36608.2	0.291141	1.60821e+07
CA	2011	0	0	0	100	Li-ion	5.42301e+09	0	0	62200.2	34782.4	NaN	3.01604e+07
CA	2011	0	10	0	100	Li-ion	3.93153e+09	0	0	49177.8	35876	0.173796	2.18616e+07
CA	2011	0	20	0	100	Li-ion	2.89113e+09	0	0	26398.5	34495.2	0.291141	1.6075e+07
CA	2011	0	0	0	200	Li-ion	8.4389e+09	0	0	52137.5	30708.4	NaN	3.01577e+07
CA	2011	0	10	0	200	Li-ion	6.1176e+09	0	0	31484.6	32433	0.173796	2.18599e+07
CA	2011	0	20	0	200	Li-ion	4.49856e+09	0	0	0	30147.8	0.291141	1.60739e+07
CA	2011	0	0	20	0	Li-ion	1.50051e+09	0	0	26801.6	32980.5	0.280526	1.88378e+07
CA	2011	0	10	20	0	Li-ion	9.9588e+08	0	0	37015.4	35368	0.311273	1.2494e+07
CA	2011	0	20	20	0	Li-ion	6.52378e+08	0	0	37887.2	37671.3	0.378318	8.18021e+06
CA	2011	0	0	20	50	Li-ion	2.44158e+09	0	0	0	26348	0.280526	1.88131e+07
CA	2011	0	10	20	50	Li-ion	1.62006e+09	0	0	9347.38	31191.1	0.311273	1.24782e+07
CA	2011	0	20	20	50	Li-ion	1.06108e+09	0	0	10523.6	34891	0.378318	8.17074e+06
CA	2011	0	0	20	100	Li-ion	3.38199e+09	0	0	0	16687.9	0.280526	1.88054e+07
[truncated: 3,617 more rows]

## Sheet: TX
System	Year	Minimum-Dispatchability Requirement (GW)	Wind Penetration (GW)	Solar Penetration (GW)	CO2-Emissions Tax ($/t)	Energy Storage Technology	Optimized Value of Objective Function (1) ($)	Installed Energy Storage Power Capacity (MW)	Installed Energy Storage Energy Capacity (MWh)	Reduced Cost of Energy Storage Power Capacity ($)	Reduced Cost of Energy Storage Energy Capacity ($)	Total Wind and Solar Energy Curtailment	Total CO2 Emissions (t)
TX	2010	0	0	0	0	ACAES	8.20106e+09	0	0	60754.2	0	NaN	2.36102e+08
TX	2010	0	10	0	0	ACAES	6.80771e+09	0	0	56426.1	0	0	2.12575e+08
TX	2010	0	20	0	0	ACAES	5.60568e+09	0	0	54702.4	0	1.25358e-05	1.84236e+08
TX	2010	0	0	0	50	ACAES	1.86407e+10	0	0	55381.2	0	NaN	1.8669e+08
TX	2010	0	10	0	50	ACAES	1.58535e+10	0	0	56833.8	0	0	1.54599e+08
TX	2010	0	20	0	50	ACAES	1.32487e+10	0	0	55169.4	0	1.25358e-05	1.2631e+08
TX	2010	0	0	0	100	ACAES	2.75845e+10	0	0	52131.2	0	NaN	1.72403e+08
TX	2010	0	10	0	100	ACAES	2.32314e+10	0	0	30296.2	0	0	1.42283e+08
TX	2010	0	20	0	100	ACAES	1.92746e+10	0	0	22185.8	0	1.25358e-05	1.16439e+08
TX	2010	0	0	0	200	ACAES	4.42111e+10	0	0	12680	0	NaN	1.62763e+08
TX	2010	0	10	0	200	ACAES	3.69897e+10	273.942	2311.95	0	0	0	1.3484e+08
TX	2010	0	20	0	200	ACAES	3.05461e+10	1541.23	14140	0	0	0	1.10064e+08
TX	2010	0	0	20	0	ACAES	6.87525e+09	0	0	57825.2	0	0	2.14221e+08
TX	2010	0	10	20	0	ACAES	5.57541e+09	0	0	58054	0	-2.02208e-19	1.89539e+08
TX	2010	0	20	20	0	ACAES	4.4611e+09	0	0	61023.8	0	0.00138875	1.59964e+08
TX	2010	0	0	20	50	ACAES	1.60918e+10	0	0	61693.2	0	0	1.59088e+08
TX	2010	0	10	20	50	ACAES	1.33988e+10	0	0	60473.1	0	-2.02208e-19	1.28149e+08
TX	2010	0	20	20	50	ACAES	1.08908e+10	0	0	54466.4	0	0.00138875	1.01524e+08
TX	2010	0	0	20	100	ACAES	2.36606e+10	0	0	50190.5	0	0	1.45353e+08
TX	2010	0	10	20	100	ACAES	1.9478e+10	0	0	41254.6	0	-2.02208e-19	1.16917e+08
TX	2010	0	20	20	100	ACAES	1.57066e+10	0	0	33799.6	0	0.00138875	9.2833e+07
TX	2010	0	0	20	200	ACAES	3.76609e+10	0	0	10349	0	0	1.37041e+08
TX	2010	0	10	20	200	ACAES	3.07836e+10	0	0	0	0	-2.02208e-19	1.10966e+08
TX	2010	0	20	20	200	ACAES	2.47153e+10	196.193	1491.06	0	0	0.00127855	8.85187e+07
TX	2010	0	0	40	0	ACAES	5.86297e+09	0	0	41830.4	0	0.0093943	1.90142e+08
TX	2010	0	10	40	0	ACAES	4.65087e+09	0	0	41739.2	0	0.01661	1.65305e+08
TX	2010	0	20	40	0	ACAES	3.62689e+09	0	0	44109.7	0	0.0275733	1.36898e+08
TX	2010	0	0	40	50	ACAES	1.38994e+10	0	0	33724.3	0	0.0093943	1.35732e+08
TX	2010	0	10	40	50	ACAES	1.13404e+10	0	0	28758.5	0	0.01661	1.06734e+08
TX	2010	0	20	40	50	ACAES	9.00446e+09	0	0	20738.2	0	0.0275733	8.22192e+07
TX	2010	0	0	40	100	ACAES	2.03445e+10	0	0	0	0	0.0093943	1.23728e+08
TX	2010	0	10	40	100	ACAES	1.63926e+10	0	0	738.412	0	0.01661	9.71658e+07
TX	2010	0	20	40	100	ACAES	1.28931e+10	419.866	2792.11	0	0	0.0256648	7.46835e+07
TX	2010	0	0	40	200	ACAES	3.21534e+10	3473.37	24850.5	0	0	0.00189388	1.14476e+08
TX	2010	0	10	40	200	ACAES	2.56749e+10	3391.92	22556.3	0	0	0.00662501	9.03551e+07
TX	2010	0	20	40	200	ACAES	2.00452e+10	3691.67	25127.3	0	0	0.0141961	6.97735e+07
TX	2010	0	0	0	0	DCAES	8.20106e+09	0	0	20997.5	0	NaN	2.36102e+08
TX	2010	0	10	0	0	DCAES	6.80771e+09	0	0	17021	0	0	2.12575e+08
TX	2010	0	20	0	0	DCAES	5.60568e+09	0	0	20012.9	0	1.25358e-05	1.84236e+08
TX	2010	0	0	0	50	DCAES	1.86407e+10	0	0	15578.4	0	NaN	1.8669e+08
TX	2010	0	10	0	50	DCAES	1.58535e+10	0	0	12430.6	0	0	1.54599e+08
TX	2010	0	20	0	50	DCAES	1.32487e+10	0	0	8746.19	0	1.25358e-05	1.2631e+08
TX	2010	0	0	0	100	DCAES	2.75845e+10	0	0	12310	0	NaN	1.72403e+08
TX	2010	0	10	0	100	DCAES	2.32314e+10	0	0	5310.04	0	0	1.42283e+08
TX	2010	0	20	0	100	DCAES	1.92739e+10	375.95	10432.2	0	0	1.99041e-07	1.15863e+08
TX	2010	0	0	0	200	DCAES	4.41789e+10	1933.86	43425.8	0	0	NaN	1.60297e+08
TX	2010	0	10	0	200	DCAES	3.68971e+10	3292.3	94708	0	0	0	1.30803e+08
TX	2010	0	20	0	200	DCAES	3.03897e+10	4827.48	186044	0	0	0	1.05214e+08
TX	2010	0	0	20	0	DCAES	6.87525e+09	0	0	29001.9	163.396	0	2.14221e+08
TX	2010	0	10	20	0	DCAES	5.57541e+09	0	0	29065.2	0	-2.02208e-19	1.89539e+08
TX	2010	0	20	20	0	DCAES	4.4611e+09	0	0	30164.7	0	0.00138875	1.59964e+08
TX	2010	0	0	20	50	DCAES	1.60918e+10	0	0	29740.5	0	0	1.59088e+08
TX	2010	0	10	20	50	DCAES	1.33988e+10	0	0	32808.2	173.61	-2.02208e-19	1.28149e+08
TX	2010	0	20	20	50	DCAES	1.08908e+10	0	0	24214.1	0	0.00138875	1.01524e+08
TX	2010	0	0	20	100	DCAES	2.36606e+10	0	0	18436.9	0	0	1.45353e+08
TX	2010	0	10	20	100	DCAES	1.9478e+10	0	0	16943.2	0	-2.02208e-19	1.16917e+08
TX	2010	0	20	20	100	DCAES	1.57066e+10	0	0	8841.54	0	0.00138875	9.2833e+07
TX	2010	0	0	20	200	DCAES	3.7634e+10	1925.51	55216.2	0	0	0	1.3482e+08
TX	2010	0	10	20	200	DCAES	3.07553e+10	1920.97	73699.8	0	0	-2.02208e-19	1.08852e+08
TX	2010	0	20	20	200	DCAES	2.46644e+10	2606.57	112623	0	0	0.00036574	8.60642e+07
TX	2010	0	0	40	0	DCAES	5.86297e+09	0	0	22764.3	0	0.0093943	1.90142e+08
TX	2010	0	10	40	0	DCAES	4.65087e+09	0	0	24394.3	0	0.01661	1.65305e+08
TX	2010	0	20	40	0	DCAES	3.62689e+09	0	0	24804.1	0	0.0275733	1.36898e+08
TX	2010	0	0	40	50	DCAES	1.38994e+10	0	0	15038.2	0	0.0093943	1.35732e+08
TX	2010	0	10	40	50	DCAES	1.13404e+10	0	0	12254.8	0	0.01661	1.06734e+08
TX	2010	0	20	40	50	DCAES	9.00446e+09	0	0	0	0	0.0275733	8.22192e+07
TX	2010	0	0	40	100	DCAES	2.03258e+10	1920.94	27724.2	0	0	0.00419635	1.20992e+08
TX	2010	0	10	40	100	DCAES	1.63688e+10	2154.38	37338.8	0	0	0.00950288	9.45064e+07
TX	2010	0	20	40	100	DCAES	1.28518e+10	3000	66997.6	0	0	0.0160484	7.18196e+07
TX	2010	0	0	40	200	DCAES	3.19665e+10	6445.42	157114	0	0	0.000206223	1.09423e+08
TX	2010	0	10	40	200	DCAES	2.55534e+10	5600.79	160413	0	0	0.00303502	8.69607e+07
TX	2010	0	20	40	200	DCAES	1.99092e+10	6296.32	244448	0	0	0.00824504	6.64617e+07
TX	2010	0	0	0	0	PbA	8.20106e+09	0	0	24727.9	22393.3	NaN	2.36102e+08
TX	2010	0	10	0	0	PbA	6.80771e+09	0	0	23701.7	21520.8	0	2.12575e+08
TX	2010	0	20	0	0	PbA	5.60568e+09	0	0	23166.9	21150	1.25358e-05	1.84236e+08
TX	2010	0	0	0	50	PbA	1.86407e+10	0	0	24123.4	21643.4	NaN	1.8669e+08
TX	2010	0	10	0	50	PbA	1.58535e+10	0	0	24703.2	21966.7	0	1.54599e+08
TX	2010	0	20	0	50	PbA	1.32487e+10	0	0	24019.2	21474.2	1.25358e-05	1.2631e+08
TX	2010	0	0	0	100	PbA	2.75845e+10	0	0	22351.5	21399.9	NaN	1.72403e+08
TX	2010	0	10	0	100	PbA	2.32314e+10	0	0	20980.4	19596.3	0	1.42283e+08
TX	2010	0	20	0	100	PbA	1.92746e+10	0	0	19638.3	17581.4	1.25358e-05	1.16439e+08
TX	2010	0	0	0	200	PbA	4.42111e+10	0	0	16412.4	16520.1	NaN	1.62763e+08
TX	2010	0	10	0	200	PbA	3.69906e+10	0	0	0	0	0	1.35005e+08
TX	2010	0	20	0	200	PbA	3.05722e+10	0	0	3707.47	0	1.25358e-05	1.11068e+08
TX	2010	0	0	20	0	PbA	6.87525e+09	0	0	23390.4	22207.6	0	2.14221e+08
TX	2010	0	10	20	0	PbA	5.57541e+09	0	0	23323.4	21973.1	-2.02208e-19	1.89539e+08
TX	2010	0	20	20	0	PbA	4.4611e+09	0	0	21861.9	22245	0.00138875	1.59964e+08
TX	2010	0	0	20	50	PbA	1.60918e+10	0	0	25743.6	23060.9	0	1.59088e+08
TX	2010	0	10	20	50	PbA	1.33988e+10	0	0	26012.8	23502.6	-2.02208e-19	1.28149e+08
TX	2010	0	20	20	50	PbA	1.08908e+10	0	0	20037.9	22611.7	0.00138875	1.01524e+08
TX	2010	0	0	20	100	PbA	2.36606e+10	0	0	22821.2	21439.3	0	1.45353e+08
TX	2010	0	10	20	100	PbA	1.9478e+10	0	0	21346.3	19781.9	-2.02208e-19	1.16917e+08
TX	2010	0	20	20	100	PbA	1.57066e+10	0	0	12742	18457.4	0.00138875	9.2833e+07
TX	2010	0	0	20	200	PbA	3.76609e+10	0	0	13473.1	15083.2	0	1.37041e+08
TX	2010	0	10	20	200	PbA	3.07836e+10	0	0	11313.5	12377.6	-2.02208e-19	1.10966e+08
TX	2010	0	20	20	200	PbA	2.47158e+10	0	0	0	10001.8	0.00138875	8.8619e+07
TX	2010	0	0	40	0	PbA	5.86297e+09	0	0	13164.9	19685.4	0.0093943	1.90142e+08
TX	2010	0	10	40	0	PbA	4.65087e+09	0	0	11070.5	19841.3	0.01661	1.65305e+08
TX	2010	0	20	40	0	PbA	3.62689e+09	0	0	8273.27	20466.6	0.0275733	1.36898e+08
TX	2010	0	0	40	50	PbA	1.38994e+10	0	0	3915.27	18800.4	0.0093943	1.35732e+08
TX	2010	0	10	40	50	PbA	1.13404e+10	0	0	0	17889.2	0.01661	1.06734e+08
TX	2010	0	20	40	50	PbA	9.00446e+09	0	0	0	17564	0.0275733	8.22192e+07
TX	2010	0	0	40	100	PbA	2.03445e+10	0	0	0	12458.9	0.0093943	1.23728e+08
TX	2010	0	10	40	100	PbA	1.63926e+10	0	0	0	9978	0.01661	9.71658e+07
TX	2010	0	20	40	100	PbA	1.28944e+10	0	0	0	8523.4	0.0275733	7.50376e+07
TX	2010	0	0	40	200	PbA	3.22646e+10	0	0	0	0	0.0093943	1.16718e+08
TX	2010	0	10	40	200	PbA	2.57978e+10	0	0	0	0	0.01661	9.2395e+07
TX	2010	0	20	40	200	PbA	2.01916e+10	0	0	0	0	0.0275733	7.18929e+07
TX	2010	0	0	0	0	Li-ion	8.20106e+09	0	0	77054.5	38170.2	NaN	2.36102e+08
TX	2010	0	10	0	0	Li-ion	6.80771e+09	0	0	76028.2	37297.6	0	2.12575e+08
TX	2010	0	20	0	0	Li-ion	5.60568e+09	0	0	75493.5	36926.8	1.25358e-05	1.84236e+08
TX	2010	0	0	0	50	Li-ion	1.86407e+10	0	0	76450	37420.2	NaN	1.8669e+08
TX	2010	0	10	0	50	Li-ion	1.58535e+10	0	0	77029.8	37743.6	0	1.54599e+08
TX	2010	0	20	0	50	Li-ion	1.32487e+10	0	0	76345.7	37251.1	1.25358e-05	1.2631e+08
TX	2010	0	0	0	100	Li-ion	2.75845e+10	0	0	74678	37176.8	NaN	1.72403e+08
TX	2010	0	10	0	100	Li-ion	2.32314e+10	0	0	73307	35373.2	0	1.42283e+08
TX	2010	0	20	0	100	Li-ion	1.92746e+10	0	0	71964.8	33358.3	1.25358e-05	1.16439e+08
TX	2010	0	0	0	200	Li-ion	4.42111e+10	0	0	68739	32296.9	NaN	1.62763e+08
TX	2010	0	10	0	200	Li-ion	3.69906e+10	0	0	64162.8	28058.8	0	1.35005e+08
TX	2010	0	20	0	200	Li-ion	3.05722e+10	0	0	60734.7	24529	1.25358e-05	1.11068e+08
TX	2010	0	0	20	0	Li-ion	6.87525e+09	0	0	75716.9	37984.5	0	2.14221e+08
TX	2010	0	10	20	0	Li-ion	5.57541e+09	0	0	75650	37750	-2.02208e-19	1.89539e+08
TX	2010	0	20	20	0	Li-ion	4.4611e+09	0	0	74188.4	38021.8	0.00138875	1.59964e+08
TX	2010	0	0	20	50	Li-ion	1.60918e+10	0	0	78070.1	38837.7	0	1.59088e+08
TX	2010	0	10	20	50	Li-ion	1.33988e+10	0	0	78339.4	39279.5	-2.02208e-19	1.28149e+08
TX	2010	0	20	20	50	Li-ion	1.08908e+10	0	0	72364.4	38388.6	0.00138875	1.01524e+08
TX	2010	0	0	20	100	Li-ion	2.36606e+10	0	0	75147.7	37216.1	0	1.45353e+08
TX	2010	0	10	20	100	Li-ion	1.9478e+10	0	0	73672.8	35558.7	-2.02208e-19	1.16917e+08
TX	2010	0	20	20	100	Li-ion	1.57066e+10	0	0	65068.6	34234.3	0.00138875	9.2833e+07
TX	2010	0	0	20	200	Li-ion	3.76609e+10	0	0	65799.3	30860	0	1.37041e+08
TX	2010	0	10	20	200	Li-ion	3.07836e+10	0	0	63607.5	28163.1	-2.02208e-19	1.10966e+08
TX	2010	0	20	20	200	Li-ion	2.47158e+10	0	0	50193.4	26285	0.00138875	8.8619e+07
TX	2010	0	0	40	0	Li-ion	5.86297e+09	0	0	65491.5	35462.3	0.0093943	1.90142e+08
TX	2010	0	10	40	0	Li-ion	4.65087e+09	0	0	63397.1	35618.2	0.01661	1.65305e+08
TX	2010	0	20	40	0	Li-ion	3.62689e+09	0	0	60599.8	36243.4	0.0275733	1.36898e+08
TX	2010	0	0	40	50	Li-ion	1.38994e+10	0	0	56241.8	34577.3	0.0093943	1.35732e+08
TX	2010	0	10	40	50	Li-ion	1.13404e+10	0	0	48954.1	34479.4	0.01661	1.06734e+08
TX	2010	0	20	40	50	Li-ion	9.00446e+09	0	0	38323.6	34255.1	0.0275733	8.22192e+07
TX	2010	0	0	40	100	Li-ion	2.03445e+10	0	0	41514.7	29492	0.0093943	1.23728e+08
TX	2010	0	10	40	100	Li-ion	1.63926e+10	0	0	30154.5	27925.6	0.01661	9.71658e+07
TX	2010	0	20	40	100	Li-ion	1.28944e+10	0	0	15865.8	27638.2	0.0275733	7.50376e+07
TX	2010	0	0	40	200	Li-ion	3.22646e+10	0	0	9845.75	16874.6	0.0093943	1.16718e+08
TX	2010	0	10	40	200	Li-ion	2.57978e+10	0	0	0	12963.6	0.01661	9.2395e+07
TX	2010	0	20	40	200	Li-ion	2.01916e+10	0	0	0	11360.2	0.0275733	7.18929e+07
TX	2010	0	0	0	0	Li-ion (reduced cost)	8.20106e+09	0	0	3290.7	30150.3	NaN	2.36102e+08
TX	2010	0	10	0	0	Li-ion (reduced cost)	6.80771e+09	0	0	2251.76	29277.7	0	2.12575e+08
TX	2010	0	20	0	0	Li-ion (reduced cost)	5.60568e+09	0	0	1736.04	28906.9	1.25358e-05	1.84236e+08
TX	2010	0	0	0	50	Li-ion (reduced cost)	1.86407e+10	0	0	2689.47	29399.1	NaN	1.8669e+08
TX	2010	0	10	0	50	Li-ion (reduced cost)	1.58535e+10	0	0	3273.13	29723.7	0	1.54599e+08
TX	2010	0	20	0	50	Li-ion (reduced cost)	1.32487e+10	0	0	2586.34	29231.2	1.25358e-05	1.2631e+08
TX	2010	0	0	0	100	Li-ion (reduced cost)	2.75845e+10	0	0	921.226	29156.9	NaN	1.72403e+08
TX	2010	0	10	0	100	Li-ion (reduced cost)	2.32314e+10	0	0	0	27213.2	0	1.42283e+08
TX	2010	0	20	0	100	Li-ion (reduced cost)	1.92746e+10	0	0	0	24887	1.25358e-05	1.16439e+08
TX	2010	0	0	0	200	Li-ion (reduced cost)	4.42111e+10	0	0	0	22956.2	NaN	1.62763e+08
TX	2010	0	10	0	200	Li-ion (reduced cost)	3.69906e+10	0	0	0	18020.3	0	1.35005e+08
TX	2010	0	20	0	200	Li-ion (reduced cost)	3.05722e+10	0	0	0	14284.8	1.25358e-05	1.11068e+08
TX	2010	0	0	20	0	Li-ion (reduced cost)	6.87525e+09	0	0	1959.41	29964.6	0	2.14221e+08
TX	2010	0	10	20	0	Li-ion (reduced cost)	5.57541e+09	0	0	1892.48	29730.1	-2.02208e-19	1.89539e+08
TX	2010	0	20	20	0	Li-ion (reduced cost)	4.4611e+09	0	0	430.602	30001.9	0.00138875	1.59964e+08
TX	2010	0	0	20	50	Li-ion (reduced cost)	1.60918e+10	0	0	4313.36	30817.8	0	1.59088e+08
TX	2010	0	10	20	50	Li-ion (reduced cost)	1.33988e+10	0	0	4581.95	31260.1	-2.02208e-19	1.28149e+08
TX	2010	0	20	20	50	Li-ion (reduced cost)	1.08908e+10	0	0	0	30225.8	0.00138875	1.01524e+08
TX	2010	0	0	20	100	Li-ion (reduced cost)	2.36606e+10	0	0	1401.66	29196.2	0	1.45353e+08
TX	2010	0	10	20	100	Li-ion (reduced cost)	19477964868	0	0	0	27513.8	-2.02208e-19	1.16917e+08
TX	2010	0	20	20	100	Li-ion (reduced cost)	1.57066e+10	0	0	0	24808.6	0.00138875	9.2833e+07
TX	2010	0	0	20	200	Li-ion (reduced cost)	3.76609e+10	0	0	0	20617.1	0	1.37041e+08
TX	2010	0	10	20	200	Li-ion (reduced cost)	3.07836e+10	0	0	0	17511.2	-2.02208e-19	1.10966e+08
TX	2010	0	20	20	200	Li-ion (reduced cost)	2.47158e+10	0	0	0	14378.4	0.00138875	8.8619e+07
TX	2010	0	0	40	0	Li-ion (reduced cost)	5.86297e+09	0	0	0	26248.1	0.0093943	1.90142e+08
TX	2010	0	10	40	0	Li-ion (reduced cost)	4.65087e+09	0	0	0	26166.8	0.01661	1.65305e+08
TX	2010	0	20	40	0	Li-ion (reduced cost)	3.62689e+09	0	0	0	26745.8	0.0275733	1.36898e+08
TX	2010	0	0	40	50	Li-ion (reduced cost)	1.38994e+10	0	0	0	25303.3	0.0093943	1.35732e+08
TX	2010	0	10	40	50	Li-ion (reduced cost)	1.13404e+10	0	0	0	24666.5	0.01661	1.06734e+08
TX	2010	0	20	40	50	Li-ion (reduced cost)	9.00446e+09	0	0	0	23165.3	0.0275733	8.22192e+07
TX	2010	0	0	40	100	Li-ion (reduced cost)	2.03445e+10	0	0	0	18801.2	0.0093943	1.23728e+08
TX	2010	0	10	40	100	Li-ion (reduced cost)	1.63926e+10	0	0	0	15472.2	0.01661	9.71658e+07
TX	2010	0	20	40	100	Li-ion (reduced cost)	1.28944e+10	0	0	0	13196.9	0.0275733	7.50376e+07
TX	2010	0	0	40	200	Li-ion (reduced cost)	3.22646e+10	0	0	0	2092.59	0.0093943	1.16718e+08
TX	2010	0	10	40	200	Li-ion (reduced cost)	2.57978e+10	0	0	0	0	0.01661	9.2395e+07
TX	2010	0	20	40	200	Li-ion (reduced cost)	2.01914e+10	167.672	301.81	0	0	0.0272364	7.18431e+07
TX	2010	0	0	0	0	NaS	8.20106e+09	0	0	28409.2	19763.8	NaN	2.36102e+08
TX	2010	0	10	0	0	NaS	6.80771e+09	0	0	27382.9	18891.3	0	2.12575e+08
TX	2010	0	20	0	0	NaS	5.60568e+09	0	0	26848.2	18520.5	1.25358e-05	1.84236e+08
TX	2010	0	0	0	50	NaS	1.86407e+10	0	0	27804.7	19013.9	NaN	1.8669e+08
TX	2010	0	10	0	50	NaS	1.58535e+10	0	0	28384.5	19337.2	0	1.54599e+08
TX	2010	0	20	0	50	NaS	1.32487e+10	0	0	27700.4	18844.8	1.25358e-05	1.2631e+08
TX	2010	0	0	0	100	NaS	2.75845e+10	0	0	26032.7	18770.5	NaN	1.72403e+08
TX	2010	0	10	0	100	NaS	2.32314e+10	0	0	24661.7	16966.9	0	1.42283e+08
TX	2010	0	20	0	100	NaS	1.92746e+10	0	0	23319.5	14952	1.25358e-05	1.16439e+08
TX	2010	0	0	0	200	NaS	4.42111e+10	0	0	20093.7	13890.6	NaN	1.62763e+08
TX	2010	0	10	0	200	NaS	3.69906e+10	0	0	0	0	0	1.35005e+08
TX	2010	0	20	0	200	NaS	3.05722e+10	0	0	1868.33	0	1.25358e-05	1.11068e+08
TX	2010	0	0	20	0	NaS	6.87525e+09	0	0	27071.6	19578.2	0	2.14221e+08
TX	2010	0	10	20	0	NaS	5.57541e+09	0	0	27004.7	19343.6	-2.02208e-19	1.89539e+08
TX	2010	0	20	20	0	NaS	4.4611e+09	0	0	25543.1	19615.5	0.00138875	1.59964e+08
TX	2010	0	0	20	50	NaS	1.60918e+10	0	0	29424.8	20431.4	0	1.59088e+08
TX	2010	0	10	20	50	NaS	1.33988e+10	0	0	29694.1	20873.2	-2.02208e-19	1.28149e+08
TX	2010	0	20	20	50	NaS	1.08908e+10	0	0	23719.1	19982.2	0.00138875	1.01524e+08
TX	2010	0	0	20	100	NaS	2.36606e+10	0	0	26502.4	18809.8	0	1.45353e+08
TX	2010	0	10	20	100	NaS	1.9478e+10	0	0	25027.5	17152.4	-2.02208e-19	1.16917e+08
TX	2010	0	20	20	100	NaS	1.57066e+10	0	0	16423.3	15828	0.00138875	9.2833e+07
TX	2010	0	0	20	200	NaS	3.76609e+10	0	0	12935.9	0	0	1.37041e+08
TX	2010	0	10	20	200	NaS	3.07836e+10	0	0	13082.5	0	-2.02208e-19	1.10966e+08
TX	2010	0	20	20	200	NaS	2.47158e+10	0	0	1536.21	7866.74	0.00138875	8.8619e+07
TX	2010	0	0	40	0	NaS	5.86297e+09	0	0	16846.2	17056	0.0093943	1.90142e+08
TX	2010	0	10	40	0	NaS	4.65087e+09	0	0	14751.8	17211.9	0.01661	1.65305e+08
TX	2010	0	20	40	0	NaS	3.62689e+09	0	0	11954.5	17837.1	0.0275733	1.36898e+08
TX	2010	0	0	40	50	NaS	1.38994e+10	0	0	7596.53	16170.9	0.0093943	1.35732e+08
TX	2010	0	10	40	50	NaS	1.13404e+10	0	0	0	15651.7	0.01661	1.06734e+08
TX	2010	0	20	40	50	NaS	9.00446e+09	0	0	0	15084.5	0.0275733	8.22192e+07
TX	2010	0	0	40	100	NaS	2.03445e+10	0	0	0	9533.6	0.0093943	1.23728e+08
TX	2010	0	10	40	100	NaS	1.63926e+10	0	0	0	7382.73	0.01661	9.71658e+07
TX	2010	0	20	40	100	NaS	1.28944e+10	0	0	0	6233.83	0.0275733	7.50376e+07
TX	2010	0	0	40	200	NaS	3.22646e+10	0	0	0	0	0.0093943	1.16718e+08
TX	2010	0	10	40	200	NaS	2.57978e+10	0	0	0	0	0.01661	9.2395e+07
TX	2010	0	20	40	200	NaS	2.0191e+10	245.225	882.809	0	0	0.0267054	7.17688e+07
TX	2010	0	0	0	0	NaS (Increased Cost)	8.20106e+09	0	0	41556.5	42114.4	NaN	2.36102e+08
TX	2010	0	10	0	0	NaS (Increased Cost)	6.80771e+09	0	0	40530.3	41241.8	0	2.12575e+08
TX	2010	0	20	0	0	NaS (Increased Cost)	5.60568e+09	0	0	39995.6	40871	1.25358e-05	1.84236e+08
TX	2010	0	0	0	50	NaS (Increased Cost)	1.86407e+10	0	0	40952	41364.4	NaN	1.8669e+08
TX	2010	0	10	0	50	NaS (Increased Cost)	1.58535e+10	0	0	41531.8	41687.8	0	1.54599e+08
TX	2010	0	20	0	50	NaS (Increased Cost)	1.32487e+10	0	0	40847.8	41195.3	1.25358e-05	1.2631e+08
TX	2010	0	0	0	100	NaS (Increased Cost)	2.75845e+10	0	0	39180.1	41121	NaN	1.72403e+08
TX	2010	0	10	0	100	NaS (Increased Cost)	2.32314e+10	0	0	37809.1	39317.4	0	1.42283e+08
TX	2010	0	20	0	100	NaS (Increased Cost)	1.92746e+10	0	0	36466.9	37302.5	1.25358e-05	1.16439e+08
TX	2010	0	0	0	200	NaS (Increased Cost)	4.42111e+10	0	0	33241.1	36241.1	NaN	1.62763e+08
TX	2010	0	10	0	200	NaS (Increased Cost)	3.69906e+10	0	0	28664.8	32003	0	1.35005e+08
TX	2010	0	20	0	200	NaS (Increased Cost)	3.05722e+10	0	0	25236.8	28473.2	1.25358e-05	1.11068e+08
TX	2010	0	0	20	0	NaS (Increased Cost)	6.87525e+09	0	0	40219	41928.7	0	2.14221e+08
TX	2010	0	10	20	0	NaS (Increased Cost)	5.57541e+09	0	0	40152	41694.2	-2.02208e-19	1.89539e+08
TX	2010	0	20	20	0	NaS (Increased Cost)	4.4611e+09	0	0	38690.5	41966.1	0.00138875	1.59964e+08
TX	2010	0	0	20	50	NaS (Increased Cost)	1.60918e+10	0	0	42572.2	42782	0	1.59088e+08
TX	2010	0	10	20	50	NaS (Increased Cost)	1.33988e+10	0	0	42841.4	43223.7	-2.02208e-19	1.28149e+08
TX	2010	0	20	20	50	NaS (Increased Cost)	1.08908e+10	0	0	36866.5	42332.8	0.00138875	1.01524e+08
TX	2010	0	0	20	100	NaS (Increased Cost)	2.36606e+10	0	0	39649.8	41160.3	0	1.45353e+08
TX	2010	0	10	20	100	NaS (Increased Cost)	1.9478e+10	0	0	38174.9	39503	-2.02208e-19	1.16917e+08
TX	2010	0	20	20	100	NaS (Increased Cost)	1.57066e+10	0	0	29570.6	38178.5	0.00138875	9.2833e+07
TX	2010	0	0	20	200	NaS (Increased Cost)	3.76609e+10	0	0	30301.4	34804.3	0	1.37041e+08
TX	2010	0	10	20	200	NaS (Increased Cost)	3.07836e+10	0	0	28109.6	32107.3	-2.02208e-19	1.10966e+08
TX	2010	0	20	20	200	NaS (Increased Cost)	2.47158e+10	0	0	14695.5	30229.2	0.00138875	8.8619e+07
TX	2010	0	0	40	0	NaS (Increased Cost)	5.86297e+09	0	0	29993.6	39406.5	0.0093943	1.90142e+08
TX	2010	0	10	40	0	NaS (Increased Cost)	4.65087e+09	0	0	27899.2	39562.4	0.01661	1.65305e+08
TX	2010	0	20	40	0	NaS (Increased Cost)	3.62689e+09	0	0	25101.9	40187.7	0.0275733	1.36898e+08
TX	2010	0	0	40	50	NaS (Increased Cost)	1.38994e+10	0	0	20743.9	38521.5	0.0093943	1.35732e+08
TX	2010	0	10	40	50	NaS (Increased Cost)	1.13404e+10	0	0	13456.2	38423.7	0.01661	1.06734e+08
TX	2010	0	20	40	50	NaS (Increased Cost)	9.00446e+09	0	0	2825.7	38199.3	0.0275733	8.22192e+07
TX	2010	0	0	40	100	NaS (Increased Cost)	2.03445e+10	0	0	6016.78	33436.2	0.0093943	1.23728e+08
TX	2010	0	10	40	100	NaS (Increased Cost)	1.63926e+10	0	0	0	30424.1	0.01661	9.71658e+07
TX	2010	0	20	40	100	NaS (Increased Cost)	1.28944e+10	0	0	0	29168.6	0.0275733	7.50376e+07
TX	2010	0	0	40	200	NaS (Increased Cost)	3.22646e+10	0	0	0	16554.1	0.0093943	1.16718e+08
TX	2010	0	10	40	200	NaS (Increased Cost)	2.57978e+10	0	0	0	13385.9	0.01661	9.2395e+07
TX	2010	0	20	40	200	NaS (Increased Cost)	2.01916e+10	0	0	0	12679.5	0.0275733	7.18929e+07
TX	2010	0	0	0	0	PHES	8.20106e+09	0	0	22985.1	0	NaN	2.36102e+08
TX	2010	0	10	0	0	PHES	6.80771e+09	0	0	18377.9	0	0	2.12575e+08
TX	2010	0	20	0	0	PHES	5.60568e+09	0	0	13741.6	0	1.25358e-05	1.84236e+08
TX	2010	0	0	0	50	PHES	1.86407e+10	0	0	19563	0	NaN	1.8669e+08
TX	2010	0	10	0	50	PHES	1.58535e+10	0	0	21607.4	0	0	1.54599e+08
TX	2010	0	20	0	50	PHES	1.32487e+10	0	0	23815.6	0	1.25358e-05	1.2631e+08
TX	2010	0	0	0	100	PHES	2.75845e+10	0	0	17370.2	0	NaN	1.72403e+08
TX	2010	0	10	0	100	PHES	2.32314e+10	0	0	6019.79	0	0	1.42283e+08
TX	2010	0	20	0	100	PHES	1.92746e+10	0	0	0	0	1.25358e-05	1.16439e+08
TX	2010	0	0	0	200	PHES	4.42111e+10	0	0	0	0	NaN	1.62763e+08
TX	2010	0	10	0	200	PHES	3.69881e+10	535.602	8247.98	0	0	0	1.34808e+08
TX	2010	0	20	0	200	PHES	3.05123e+10	2712.79	64326.1	0	0	0	1.09871e+08
TX	2010	0	0	20	0	PHES	6.87525e+09	0	0	25011.2	0	0	2.14221e+08
TX	2010	0	10	20	0	PHES	5.57541e+09	0	0	24618.3	0	-2.02208e-19	1.89539e+08
TX	2010	0	20	20	0	PHES	4.4611e+09	0	0	25332.5	0	0.00138875	1.59964e+08
TX	2010	0	0	20	50	PHES	1.60918e+10	0	0	36157.2	420.352	0	1.59088e+08
TX	2010	0	10	20	50	PHES	1.33988e+10	0	0	37235.6	426.382	-2.02208e-19	1.28149e+08
TX	2010	0	20	20	50	PHES	1.08908e+10	0	0	32391.3	378.078	0.00138875	1.01524e+08
TX	2010	0	0	20	100	PHES	2.36606e+10	0	0	31426.4	0	0	1.45353e+08
TX	2010	0	10	20	100	PHES	1.9478e+10	0	0	24719.8	0	-2.02208e-19	1.16917e+08
TX	2010	0	20	20	100	PHES	1.57066e+10	0	0	6460.3	0	0.00138875	9.2833e+07
TX	2010	0	0	20	200	PHES	3.76609e+10	0	0	10085.7	0	0	1.37041e+08
TX	2010	0	10	20	200	PHES	3.07835e+10	112.977	2153.48	0	0	-2.02208e-19	1.10929e+08
TX	2010	0	20	20	200	PHES	2.47014e+10	1354.2	32787.6	0	0	0.00075925	8.81497e+07
TX	2010	0	0	40	0	PHES	5.86297e+09	0	0	10774.7	0	0.0093943	1.90142e+08
TX	2010	0	10	40	0	PHES	4.65087e+09	0	0	11983.2	0	0.01661	1.65305e+08
TX	2010	0	20	40	0	PHES	3.62689e+09	0	0	13840.5	0	0.0275733	1.36898e+08
TX	2010	0	0	40	50	PHES	1.38994e+10	0	0	8886.18	0	0.0093943	1.35732e+08
TX	2010	0	10	40	50	PHES	1.13404e+10	0	0	3307.6	0	0.01661	1.06734e+08
TX	2010	0	20	40	50	PHES	9.00446e+09	0	0	0	0	0.0275733	8.22192e+07
TX	2010	0	0	40	100	PHES	2.03412e+10	873.188	6172.41	0	0	0.00666661	1.2324e+08
TX	2010	0	10	40	100	PHES	1.63759e+10	1821.43	15777.8	0	0	0.0104109	9.60913e+07
TX	2010	0	20	40	100	PHES	1.28499e+10	2984.9	35623.8	0	0	0.0160948	7.33258e+07
TX	2010	0	0	40	200	PHES	3.2115e+10	4888.8	47120.2	0	0	0.000764611	1.1475e+08
TX	2010	0	10	40	200	PHES	2.56142e+10	5106.7	66923.5	0	0	0.00366528	9.04132e+07
TX	2010	0	20	40	200	PHES	1.99324e+10	5986.79	96432.5	0	0	0.00879821	6.95079e+07
TX	2010	0	0	0	0	PSB	8.20106e+09	0	0	40189.6	12206.7	NaN	2.36102e+08
TX	2010	0	10	0	0	PSB	6.80771e+09	0	0	38709	11492.5	0	2.12575e+08
TX	2010	0	20	0	0	PSB	5.60568e+09	0	0	38479.5	11008.1	1.25358e-05	1.84236e+08
TX	2010	0	0	0	50	PSB	1.86407e+10	0	0	39438.2	10972.5	NaN	1.8669e+08
TX	2010	0	10	0	50	PSB	1.58535e+10	0	0	40047.7	11503.8	0	1.54599e+08
TX	2010	0	20	0	50	PSB	1.32487e+10	0	0	39167.5	11345.7	1.25358e-05	1.2631e+08
TX	2010	0	0	0	100	PSB	2.75845e+10	0	0	38202.2	10413.7	NaN	1.72403e+08
TX	2010	0	10	0	100	PSB	2.32314e+10	0	0	32819.2	0	0	1.42283e+08
TX	2010	0	20	0	100	PSB	1.92746e+10	0	0	34391.5	0	1.25358e-05	1.16439e+08
TX	2010	0	0	0	200	PSB	4.42111e+10	0	0	21862.9	0	NaN	1.62763e+08
TX	2010	0	10	0	200	PSB	3.69906e+10	0	0	14904.3	0	0	1.35005e+08
TX	2010	0	20	0	200	PSB	3.05722e+10	0	0	1022.56	0	1.25358e-05	1.11068e+08
TX	2010	0	0	20	0	PSB	6.87525e+09	0	0	38744	12271.6	0	2.14221e+08
TX	2010	0	10	20	0	PSB	5.57541e+09	0	0	38716.7	12033.8	-2.02208e-19	1.89539e+08
TX	2010	0	20	20	0	PSB	4.4611e+09	0	0	36651.2	12160	0.00138875	1.59964e+08
TX	2010	0	0	20	50	PSB	1.60918e+10	0	0	40712.7	12476.1	0	1.59088e+08
TX	2010	0	10	20	50	PSB	1.33988e+10	0	0	40831.6	12887.5	-2.02208e-19	1.28149e+08
TX	2010	0	20	20	50	PSB	1.08908e+10	0	0	34827.3	12173.4	0.00138875	1.01524e+08
TX	2010	0	0	20	100	PSB	2.36606e+10	0	0	36941.9	0	0	1.45353e+08
TX	2010	0	10	20	100	PSB	1.9478e+10	0	0	37786	10276.2	-2.02208e-19	1.16917e+08
TX	2010	0	20	20	100	PSB	1.57066e+10	0	0	28767.7	8704.28	0.00138875	9.2833e+07
TX	2010	0	0	20	200	PSB	3.76609e+10	0	0	10939.2	0	0	1.37041e+08
TX	2010	0	10	20	200	PSB	3.07836e+10	0	0	14445.7	0	-2.02208e-19	1.10966e+08
TX	2010	0	20	20	200	PSB	2.47158e+10	0	0	12808.3	0	0.00138875	8.8619e+07
TX	2010	0	0	40	0	PSB	5.86297e+09	0	0	29787	9533.64	0.0093943	1.90142e+08
TX	2010	0	10	40	0	PSB	4.65087e+09	0	0	27844.8	9742.41	0.01661	1.65305e+08
TX	2010	0	20	40	0	PSB	3.62689e+09	0	0	24779.6	10353.5	0.0275733	1.36898e+08
TX	2010	0	0	40	50	PSB	1.38994e+10	0	0	21151.8	8425.57	0.0093943	1.35732e+08
TX	2010	0	10	40	50	PSB	1.13404e+10	0	0	14959	8362.15	0.01661	1.06734e+08
TX	2010	0	20	40	50	PSB	9.00446e+09	0	0	4628.63	8107.68	0.0275733	8.22192e+07
TX	2010	0	0	40	100	PSB	2.03445e+10	0	0	0	0	0.0093943	1.23728e+08
TX	2010	0	10	40	100	PSB	1.63926e+10	0	0	0	0	0.01661	9.71658e+07
TX	2010	0	20	40	100	PSB	1.28944e+10	0	0	0	403.531	0.0275733	7.50376e+07
TX	2010	0	0	40	200	PSB	3.22646e+10	0	0	8687.11	0	0.0093943	1.16718e+08
TX	2010	0	10	40	200	PSB	2.57978e+10	27.8756	111.503	0	0	0.0165099	9.23816e+07
TX	2010	0	20	40	200	PSB	2.01887e+10	577.566	2352.02	0	0	0.0253329	7.16211e+07
TX	2010	0	0	0	0	PSB (Reduced Cost)	8.20106e+09	0	0	23098.1	8262.48	NaN	2.36102e+08
TX	2010	0	10	0	0	PSB (Reduced Cost)	6.80771e+09	0	0	21617.5	7548.3	0	2.12575e+08
TX	2010	0	20	0	0	PSB (Reduced Cost)	5.60568e+09	0	0	21387.9	7063.89	1.25358e-05	1.84236e+08
TX	2010	0	0	0	50	PSB (Reduced Cost)	1.86407e+10	0	0	22346.7	7028.29	NaN	1.8669e+08
TX	2010	0	10	0	50	PSB (Reduced Cost)	1.58535e+10	0	0	22557.6	0	0	1.54599e+08
TX	2010	0	20	0	50	PSB (Reduced Cost)	1.32487e+10	0	0	19094.2	0	1.25358e-05	1.2631e+08
TX	2010	0	0	0	100	PSB (Reduced Cost)	2.75845e+10	0	0	14769.5	0	NaN	1.72403e+08
TX	2010	0	10	0	100	PSB (Reduced Cost)	2.32314e+10	0	0	16912.8	0	0	1.42283e+08
TX	2010	0	20	0	100	PSB (Reduced Cost)	1.92746e+10	0	0	14971.5	0	1.25358e-05	1.16439e+08
TX	2010	0	0	0	200	PSB (Reduced Cost)	4.42111e+10	0	0	0	0	NaN	1.62763e+08
TX	2010	0	10	0	200	PSB (Reduced Cost)	3.69906e+10	0	0	0	0	0	1.35005e+08
TX	2010	0	20	0	200	PSB (Reduced Cost)	3.05722e+10	0	0	0	0	1.25358e-05	1.11068e+08
TX	2010	0	0	20	0	PSB (Reduced Cost)	6.87525e+09	0	0	21652.4	8327.43	0	2.14221e+08
TX	2010	0	10	20	0	PSB (Reduced Cost)	5.57541e+09	0	0	21625.1	8089.59	-2.02208e-19	1.89539e+08
TX	2010	0	20	20	0	PSB (Reduced Cost)	4.4611e+09	0	0	19559.6	8215.84	0.00138875	1.59964e+08
TX	2010	0	0	20	50	PSB (Reduced Cost)	1.60918e+10	0	0	23621.1	8531.92	0	1.59088e+08
TX	2010	0	10	20	50	PSB (Reduced Cost)	1.33988e+10	0	0	23741.1	8946.51	-2.02208e-19	1.28149e+08
TX	2010	0	20	20	50	PSB (Reduced Cost)	1.08908e+10	0	0	17735.7	8229.14	0.00138875	1.01524e+08
TX	2010	0	0	20	100	PSB (Reduced Cost)	2.36606e+10	0	0	9364.5	0	0	1.45353e+08
TX	2010	0	10	20	100	PSB (Reduced Cost)	1.9478e+10	0	0	16928.7	0	-2.02208e-19	1.16917e+08
TX	2010	0	20	20	100	PSB (Reduced Cost)	1.57066e+10	0	0	11860.3	0	0.00138875	9.2833e+07
TX	2010	0	0	20	200	PSB (Reduced Cost)	3.76609e+10	0	0	0	0	0	1.37041e+08
TX	2010	0	10	20	200	PSB (Reduced Cost)	3.07836e+10	0	0	0	0	-2.02208e-19	1.10966e+08
TX	2010	0	20	20	200	PSB (Reduced Cost)	2.47158e+10	0	0	0	0	0.00138875	8.8619e+07
TX	2010	0	0	40	0	PSB (Reduced Cost)	5.86297e+09	0	0	12695.4	5589.42	0.0093943	1.90142e+08
TX	2010	0	10	40	0	PSB (Reduced Cost)	4.65087e+09	0	0	10753.2	5798.2	0.01661	1.65305e+08
TX	2010	0	20	40	0	PSB (Reduced Cost)	3.62689e+09	0	0	7688.04	6409.25	0.0275733	1.36898e+08
TX	2010	0	0	40	50	PSB (Reduced Cost)	1.38994e+10	0	0	0	0	0.0093943	1.35732e+08
TX	2010	0	10	40	50	PSB (Reduced Cost)	1.13404e+10	0	0	0	3853.83	0.01661	1.06734e+08
TX	2010	0	20	40	50	PSB (Reduced Cost)	9.00446e+09	0	0	0	3555.23	0.0275733	8.22192e+07
TX	2010	0	0	40	100	PSB (Reduced Cost)	2.03445e+10	0	0	0	0	0.0093943	1.23728e+08
TX	2010	0	10	40	100	PSB (Reduced Cost)	1.63926e+10	0	0	0	0	0.01661	9.71658e+07
TX	2010	0	20	40	100	PSB (Reduced Cost)	1.28944e+10	0	0	0	0	0.0275733	7.50376e+07
TX	2010	0	0	40	200	PSB (Reduced Cost)	3.22496e+10	1547.36	6209.04	0	0	0.00501731	1.16053e+08
TX	2010	0	10	40	200	PSB (Reduced Cost)	2.57618e+10	2270.28	9103.68	0	0	0.0096834	9.14868e+07
TX	2010	0	20	40	200	PSB (Reduced Cost)	2.01352e+10	2835.38	11516.5	0	0	0.0181149	7.0785e+07
TX	2010	0	0	0	0	VRFB	8.20106e+09	0	0	45999.5	15278.1	NaN	2.36102e+08
TX	2010	0	10	0	0	VRFB	6.80771e+09	0	0	45002.7	14388.4	0	2.12575e+08
TX	2010	0	20	0	0	VRFB	5.60568e+09	0	0	44256.3	14227.7	1.25358e-05	1.84236e+08
TX	2010	0	0	0	50	VRFB	1.86407e+10	0	0	45421.3	14318.7	NaN	1.8669e+08
TX	2010	0	10	0	50	VRFB	1.58535e+10	0	0	45606	14705.3	0	1.54599e+08
TX	2010	0	20	0	50	VRFB	1.32487e+10	0	0	45174.8	14145.1	1.25358e-05	1.2631e+08
TX	2010	0	0	0	100	VRFB	2.75845e+10	0	0	42608.7	13920.7	NaN	1.72403e+08
TX	2010	0	10	0	100	VRFB	2.32314e+10	0	0	41592.2	11409.5	0	1.42283e+08
TX	2010	0	20	0	100	VRFB	1.92746e+10	0	0	39265.8	9730.25	1.25358e-05	1.16439e+08
TX	2010	0	0	0	200	VRFB	4.42111e+10	0	0	10085.3	0	NaN	1.62763e+08
TX	2010	0	10	0	200	VRFB	3.69906e+10	0	0	18478.6	0	0	1.35005e+08
TX	2010	0	20	0	200	VRFB	3.05722e+10	0	0	19192.2	0	1.25358e-05	1.11068e+08
TX	2010	0	0	20	0	VRFB	6.87525e+09	0	0	44698.6	14853.3	0	2.14221e+08
TX	2010	0	10	20	0	VRFB	5.57541e+09	0	0	44979.6	14731.9	-2.02208e-19	1.89539e+08
TX	2010	0	20	20	0	VRFB	4.4611e+09	0	0	43927.6	15136.7	0.00138875	1.59964e+08
TX	2010	0	0	20	50	VRFB	1.60918e+10	0	0	46961.1	15629.8	0	1.59088e+08
TX	2010	0	10	20	50	VRFB	1.33988e+10	0	0	47555.7	16059.4	-2.02208e-19	1.28149e+08
TX	2010	0	20	20	50	VRFB	1.08908e+10	0	0	42013.1	15324.9	0.00138875	1.01524e+08
TX	2010	0	0	20	100	VRFB	2.36606e+10	0	0	42484.2	13524.2	0	1.45353e+08
TX	2010	0	10	20	100	VRFB	1.9478e+10	0	0	40698.3	11614.7	-2.02208e-19	1.16917e+08
TX	2010	0	20	20	100	VRFB	1.57066e+10	0	0	32993.4	10342.3	0.00138875	9.2833e+07
TX	2010	0	0	20	200	VRFB	3.76609e+10	0	0	9945.92	0	0	1.37041e+08
TX	2010	0	10	20	200	VRFB	3.07836e+10	0	0	18661.1	0	-2.02208e-19	1.10966e+08
TX	2010	0	20	20	200	VRFB	2.47158e+10	0	0	12645.2	0	0.00138875	8.8619e+07
TX	2010	0	0	40	0	VRFB	5.86297e+09	0	0	34557.8	12527	0.0093943	1.90142e+08
TX	2010	0	10	40	0	VRFB	4.65087e+09	0	0	33567.7	12580.7	0.01661	1.65305e+08
TX	2010	0	20	40	0	VRFB	3.62689e+09	0	0	30406.8	13579.7	0.0275733	1.36898e+08
TX	2010	0	0	40	50	VRFB	1.38994e+10	0	0	25117.1	11360.8	0.0093943	1.35732e+08
TX	2010	0	10	40	50	VRFB	1.13404e+10	0	0	18735.7	11259.7	0.01661	1.06734e+08
TX	2010	0	20	40	50	VRFB	9.00446e+09	0	0	8476.13	11179.2	0.0275733	8.22192e+07
TX	2010	0	0	40	100	VRFB	2.03445e+10	0	0	8926.52	5732.5	0.0093943	1.23728e+08
TX	2010	0	10	40	100	VRFB	1.63926e+10	0	0	0	2756.77	0.01661	9.71658e+07
TX	2010	0	20	40	100	VRFB	1.28944e+10	0	0	0	1327.92	0.0275733	7.50376e+07
TX	2010	0	0	40	200	VRFB	3.22646e+10	0	0	0	0	0.0093943	1.16718e+08
TX	2010	0	10	40	200	VRFB	2.57958e+10	440.544	1779.64	0	0	0.0151674	9.21244e+07
TX	2010	0	20	40	200	VRFB	2.0186e+10	712.638	2877.58	0	0	0.0250282	7.14768e+07
TX	2010	0	0	0	0	ZBB	8.20106e+09	0	0	26725.9	21157	NaN	2.36102e+08
TX	2010	0	10	0	0	ZBB	6.80771e+09	0	0	25782.9	20706.5	0	2.12575e+08
TX	2010	0	20	0	0	ZBB	5.60568e+09	0	0	25504.9	20211.9	1.25358e-05	1.84236e+08
TX	2010	0	0	0	50	ZBB	1.86407e+10	0	0	25634.3	18173.5	NaN	1.8669e+08
TX	2010	0	10	0	50	ZBB	1.58535e+10	0	0	26252.9	18900.7	0	1.54599e+08
TX	2010	0	20	0	50	ZBB	1.32487e+10	0	0	25209.7	19372.4	1.25358e-05	1.2631e+08
TX	2010	0	0	0	100	ZBB	2.75845e+10	0	0	24986.7	16600.5	NaN	1.72403e+08
TX	2010	0	10	0	100	ZBB	2.32314e+10	0	0	24788.6	18597.1	0	1.42283e+08
TX	2010	0	20	0	100	ZBB	1.92746e+10	0	0	23608.2	17783	1.25358e-05	1.16439e+08
TX	2010	0	0	0	200	ZBB	4.42111e+10	0	0	17253.1	0	NaN	1.62763e+08
TX	2010	0	10	0	200	ZBB	3.69906e+10	0	0	0	0	0	1.35005e+08
TX	2010	0	20	0	200	ZBB	3.05722e+10	0	0	0	0	1.25358e-05	1.11068e+08
TX	2010	0	0	20	0	ZBB	6.87525e+09	0	0	25871.8	21394	0	2.14221e+08
TX	2010	0	10	20	0	ZBB	5.57541e+09	0	0	25832.2	21544.6	-2.02208e-19	1.89539e+08
TX	2010	0	20	20	0	ZBB	4.4611e+09	0	0	23667.2	21177.9	0.00138875	1.59964e+08
TX	2010	0	0	20	50	ZBB	1.60918e+10	0	0	26882.9	19409.3	0	1.59088e+08
TX	2010	0	10	20	50	ZBB	1.33988e+10	0	0	26618.8	19801.3	-2.02208e-19	1.28149e+08
TX	2010	0	20	20	50	ZBB	1.08908e+10	0	0	20171.4	18967.7	0.00138875	1.01524e+08
TX	2010	0	0	20	100	ZBB	2.36606e+10	0	0	24869.6	17615.6	0	1.45353e+08
TX	2010	0	10	20	100	ZBB	1.9478e+10	0	0	24941.8	17657.8	-2.02208e-19	1.16917e+08
TX	2010	0	20	20	100	ZBB	1.57066e+10	0	0	15691.4	16547.1	0.00138875	9.2833e+07
TX	2010	0	0	20	200	ZBB	3.76609e+10	0	0	15856.5	0	0	1.37041e+08
TX	2010	0	10	20	200	ZBB	3.07836e+10	0	0	0	0	-2.02208e-19	1.10966e+08
TX	2010	0	20	20	200	ZBB	2.47158e+10	0	0	4500.55	11472.6	0.00138875	8.8619e+07
TX	2010	0	0	40	0	ZBB	5.86297e+09	0	0	16238.2	18882.8	0.0093943	1.90142e+08
TX	2010	0	10	40	0	ZBB	4.65087e+09	0	0	14692.5	19217.4	0.01661	1.65305e+08
TX	2010	0	20	40	0	ZBB	3.62689e+09	0	0	11092.3	19648.8	0.0275733	1.36898e+08
TX	2010	0	0	40	50	ZBB	1.38994e+10	0	0	7598.99	16606.7	0.0093943	1.35732e+08
TX	2010	0	10	40	50	ZBB	1.13404e+10	0	0	0	15462.3	0.01661	1.06734e+08
TX	2010	0	20	40	50	ZBB	9.00446e+09	0	0	0	15445	0.0275733	8.22192e+07
TX	2010	0	0	40	100	ZBB	2.03445e+10	0	0	0	10658.7	0.0093943	1.23728e+08
TX	2010	0	10	40	100	ZBB	1.63926e+10	0	0	0	9997.39	0.01661	9.71658e+07
TX	2010	0	20	40	100	ZBB	1.28944e+10	0	0	0	9903.72	0.0275733	7.50376e+07
TX	2010	0	0	40	200	ZBB	3.22646e+10	0	0	0	0	0.0093943	1.16718e+08
TX	2010	0	10	40	200	ZBB	2.57978e+10	0	0	0	0	0.01661	9.2395e+07
TX	2010	0	20	40	200	ZBB	2.01916e+10	0	0	0	0	0.0275733	7.18929e+07
TX	2010	0	0	0	0	No Storage	8.20106e+09					NaN	2.36102e+08
TX	2010	0	10	0	0	No Storage	6.80771e+09					0	2.12575e+08
TX	2010	0	20	0	0	No Storage	5.60568e+09					1.25358e-05	1.84236e+08
TX	2010	0	0	0	50	No Storage	1.86407e+10					NaN	1.8669e+08
TX	2010	0	10	0	50	No Storage	1.58535e+10					0	1.54599e+08
TX	2010	0	20	0	50	No Storage	1.32487e+10					1.25358e-05	1.2631e+08
TX	2010	0	0	0	100	No Storage	2.75845e+10					NaN	1.72403e+08
TX	2010	0	10	0	100	No Storage	2.32314e+10					0	1.42283e+08
TX	2010	0	20	0	100	No Storage	1.92746e+10					1.25358e-05	1.16439e+08
TX	2010	0	0	0	200	No Storage	4.42111e+10					NaN	1.62763e+08
TX	2010	0	10	0	200	No Storage	3.69906e+10					0	1.35005e+08
TX	2010	0	20	0	200	No Storage	3.05722e+10					1.25358e-05	1.11068e+08
TX	2010	0	0	20	0	No Storage	6.87525e+09					0	2.14221e+08
TX	2010	0	10	20	0	No Storage	5.57541e+09					-2.02208e-19	1.89539e+08
TX	2010	0	20	20	0	No Storage	4.4611e+09					0.00138875	1.59964e+08
TX	2010	0	0	20	50	No Storage	1.60918e+10					0	1.59088e+08
TX	2010	0	10	20	50	No Storage	1.33988e+10					-2.02208e-19	1.28149e+08
TX	2010	0	20	20	50	No Storage	1.08908e+10					0.00138875	1.01524e+08
TX	2010	0	0	20	100	No Storage	2.36606e+10					0	1.45353e+08
TX	2010	0	10	20	100	No Storage	1.9478e+10					-2.02208e-19	1.16917e+08
TX	2010	0	20	20	100	No Storage	1.57066e+10					0.00138875	9.2833e+07
TX	2010	0	0	20	200	No Storage	3.76609e+10					0	1.37041e+08
TX	2010	0	10	20	200	No Storage	3.07836e+10					-2.02208e-19	1.10966e+08
TX	2010	0	20	20	200	No Storage	2.47158e+10					0.00138875	8.8619e+07
TX	2010	0	0	40	0	No Storage	5.86297e+09					0.0093943	1.90142e+08
TX	2010	0	10	40	0	No Storage	4.65087e+09					0.01661	1.65305e+08
TX	2010	0	20	40	0	No Storage	3.62689e+09					0.0275733	1.36898e+08
TX	2010	0	0	40	50	No Storage	1.38994e+10					0.0093943	1.35732e+08
TX	2010	0	10	40	50	No Storage	1.13404e+10					0.01661	1.06734e+08
TX	2010	0	20	40	50	No Storage	9.00446e+09					0.0275733	8.22192e+07
TX	2010	0	0	40	100	No Storage	2.03445e+10					0.0093943	1.23728e+08
TX	2010	0	10	40	100	No Storage	1.63926e+10					0.01661	9.71658e+07
TX	2010	0	20	40	100	No Storage	1.28944e+10					0.0275733	7.50376e+07
TX	2010	0	0	40	200	No Storage	3.22646e+10					0.0093943	1.16718e+08
TX	2010	0	10	40	200	No Storage	2.57978e+10					0.01661	9.2395e+07
TX	2010	0	20	40	200	No Storage	2.01916e+10					0.0275733	7.18929e+07
TX	2010	6.3	0	0	0	ACAES	8.20106e+09	0	0	60787.1	0	NaN	2.36102e+08
TX	2010	6.3	10	0	0	ACAES	6.80771e+09	0	0	56022.7	0	0	2.12575e+08
TX	2010	6.3	20	0	0	ACAES	5.60622e+09	0	0	52648.7	0	0.000380782	1.84261e+08
TX	2010	6.3	0	0	50	ACAES	1.86407e+10	0	0	54894.5	0	NaN	1.8669e+08
TX	2010	6.3	10	0	50	ACAES	1.58535e+10	0	0	54627.9	0	0	1.54599e+08
TX	2010	6.3	20	0	50	ACAES	1.32501e+10	0	0	48946.6	0	0.000380782	1.26321e+08
TX	2010	6.3	0	0	100	ACAES	2.75845e+10	0	0	48823.3	0	NaN	1.72403e+08
TX	2010	6.3	10	0	100	ACAES	2.32314e+10	0	0	36325.9	0	0	1.42283e+08
TX	2010	6.3	20	0	100	ACAES	1.92766e+10	0	0	19384.2	0	0.000380782	1.16449e+08
TX	2010	6.3	0	0	200	ACAES	4.42111e+10	0	0	7480.71	0	NaN	1.62763e+08
TX	2010	6.3	10	0	200	ACAES	3.69897e+10	273.942	2311.95	0	0	0	1.3484e+08
TX	2010	6.3	20	0	200	ACAES	3.05461e+10	1541.23	14140	0	0	0	1.10064e+08
TX	2010	6.3	0	20	0	ACAES	6.87525e+09	0	0	58563.7	0	0	2.14221e+08
TX	2010	6.3	10	20	0	ACAES	5.57549e+09	0	0	58680.8	0	5.25281e-05	1.89542e+08
TX	2010	6.3	20	20	0	ACAES	4.46389e+09	0	0	57012.2	0	0.00273594	1.60096e+08
TX	2010	6.3	0	20	50	ACAES	1.60918e+10	0	0	59061.6	0	0	1.59088e+08
TX	2010	6.3	10	20	50	ACAES	1.3399e+10	0	0	56532.3	0	5.25281e-05	1.28151e+08
TX	2010	6.3	20	20	50	ACAES	1.08979e+10	0	0	51432.3	0	0.00273594	1.01577e+08
TX	2010	6.3	0	20	100	ACAES	2.36606e+10	0	0	49559.9	0	0	1.45353e+08
TX	2010	6.3	10	20	100	ACAES	1.94782e+10	0	0	39816.1	0	5.25281e-05	1.16919e+08
TX	2010	6.3	20	20	100	ACAES	1.57165e+10	0	0	20476.4	0	0.00273594	9.28856e+07
TX	2010	6.3	0	20	200	ACAES	3.76609e+10	0	0	556.875	0	0	1.37041e+08
TX	2010	6.3	10	20	200	ACAES	3.0784e+10	0	0	0	0	5.25281e-05	1.10967e+08
TX	2010	6.3	20	20	200	ACAES	2.47227e+10	629.418	4699.93	0	0	0.00152882	8.83324e+07
TX	2010	6.3	0	40	0	ACAES	5.86969e+09	0	0	35836.2	0	0.0147681	1.90461e+08
TX	2010	6.3	10	40	0	ACAES	4.66312e+09	0	0	31721.4	0	0.0228264	1.65886e+08
TX	2010	6.3	20	40	0	ACAES	3.6472e+09	0	0	25370.8	0	0.0351146	1.37862e+08
TX	2010	6.3	0	40	50	ACAES	1.39165e+10	0	0	12174.8	0	0.0147681	1.35858e+08
TX	2010	6.3	10	40	50	ACAES	1.13716e+10	0	0	0	0	0.0228264	1.06964e+08
TX	2010	6.3	20	40	50	ACAES	9.05554e+09	226.28	1512.8	0	0	0.032664	8.23259e+07
TX	2010	6.3	0	40	100	ACAES	2.03655e+10	412.32	2741.93	0	0	0.0112285	1.23489e+08
TX	2010	6.3	10	40	100	ACAES	1.64167e+10	974.4	6289.38	0	0	0.0150936	9.64684e+07
TX	2010	6.3	20	40	100	ACAES	1.29187e+10	1470.46	9902.79	0	0	0.0231397	7.39952e+07
TX	2010	6.3	0	40	200	ACAES	3.21534e+10	3473.37	24850.5	0	0	0.00189388	1.14476e+08
TX	2010	6.3	10	40	200	ACAES	2.5675e+10	3423.84	22768.5	0	0	0.00657274	9.03419e+07
TX	2010	6.3	20	40	200	ACAES	2.00472e+10	3689.5	25898.5	0	0	0.0142742	6.9768e+07
TX	2010	6.3	0	0	0	DCAES	8.20106e+09	0	0	17643.8	0	NaN	2.36102e+08
TX	2010	6.3	10	0	0	DCAES	6.80771e+09	0	0	23945.8	0	0	2.12575e+08
TX	2010	6.3	20	0	0	DCAES	5.60622e+09	0	0	14780.1	0	0.000380782	1.84261e+08
TX	2010	6.3	0	0	50	DCAES	1.86407e+10	0	0	15988.1	0	NaN	1.8669e+08
TX	2010	6.3	10	0	50	DCAES	1.58535e+10	0	0	11555	0	0	1.54599e+08
TX	2010	6.3	20	0	50	DCAES	1.32501e+10	0	0	7957.67	0	0.000380782	1.26321e+08
TX	2010	6.3	0	0	100	DCAES	2.75845e+10	0	0	5914.97	0	NaN	1.72403e+08
TX	2010	6.3	10	0	100	DCAES	2.32314e+10	0	0	0	0	0	1.42283e+08
TX	2010	6.3	20	0	100	DCAES	1.92746e+10	540.057	14830	0	0	0.000101667	1.15623e+08
TX	2010	6.3	0	0	200	DCAES	4.41789e+10	1933.86	43425.8	0	0	NaN	1.60297e+08
TX	2010	6.3	10	0	200	DCAES	3.68971e+10	3292.3	94708	0	0	0	1.30803e+08
TX	2010	6.3	20	0	200	DCAES	3.03897e+10	4827.48	186044	0	0	0	1.05214e+08
TX	2010	6.3	0	20	0	DCAES	6.87525e+09	0	0	29247.5	0	0	2.14221e+08
TX	2010	6.3	10	20	0	DCAES	5.57549e+09	0	0	29472.6	0	5.25281e-05	1.89542e+08
TX	2010	6.3	20	20	0	DCAES	4.46389e+09	0	0	25631.6	0	0.00273594	1.60096e+08
TX	2010	6.3	0	20	50	DCAES	1.60918e+10	0	0	30726.1	0	0	1.59088e+08
TX	2010	6.3	10	20	50	DCAES	1.3399e+10	0	0	33112.9	0	5.25281e-05	1.28151e+08
TX	2010	6.3	20	20	50	DCAES	1.08979e+10	0	0	14045.9	0	0.00273594	1.01577e+08
TX	2010	6.3	0	20	100	DCAES	2.36606e+10	0	0	19191.7	0	0	1.45353e+08
TX	2010	6.3	10	20	100	DCAES	1.94782e+10	0	0	17268.8	0	5.25281e-05	1.16919e+08
TX	2010	6.3	20	20	100	DCAES	1.57165e+10	25.1559	681.953	0	0	0.00267449	9.28555e+07
TX	2010	6.3	0	20	200	DCAES	3.7634e+10	1925.51	55216.2	0	0	0	1.3482e+08
TX	2010	6.3	10	20	200	DCAES	3.07553e+10	1920.97	73699.8	0	0	-2.02208e-19	1.08852e+08
TX	2010	6.3	20	20	200	DCAES	2.46644e+10	2606.57	112623	0	0	0.00036574	8.60642e+07
TX	2010	6.3	0	40	0	DCAES	5.86969e+09	0	0	16384.3	0	0.0147681	1.90461e+08
TX	2010	6.3	10	40	0	DCAES	4.66312e+09	0	0	9434.51	0	0.0228264	1.65886e+08
TX	2010	6.3	20	40	0	DCAES	3.6472e+09	0	0	0	0	0.0351146	1.37862e+08
TX	2010	6.3	0	40	50	DCAES	1.39164e+10	102.039	952.367	0	0	0.0138199	1.35753e+08
TX	2010	6.3	10	40	50	DCAES	1.13659e+10	666.84	7150.01	0	0	0.0170042	1.06342e+08
TX	2010	6.3	20	40	50	DCAES	9.03113e+09	1269.81	19524.2	0	0	0.0239624	8.12772e+07
TX	2010	6.3	0	40	100	DCAES	2.03269e+10	2176.31	31367.1	0	0	0.00392638	1.2068e+08
TX	2010	6.3	10	40	100	DCAES	1.63705e+10	2412.21	41616.1	0	0	0.00904821	9.42584e+07
TX	2010	6.3	20	40	100	DCAES	1.28525e+10	3316.81	74219.9	0	0	0.0151213	7.15728e+07
TX	2010	6.3	0	40	200	DCAES	3.19665e+10	6445.42	157114	0	0	0.000206223	1.09423e+08
TX	2010	6.3	10	40	200	DCAES	2.55534e+10	5600.79	160413	0	0	0.00303502	8.69607e+07
TX	2010	6.3	20	40	200	DCAES	1.99093e+10	6296.51	244453	0	0	0.00824472	6.64611e+07
TX	2010	6.3	0	0	0	PbA	8.20106e+09	0	0	24792.3	22353.5	NaN	2.36102e+08
TX	2010	6.3	10	0	0	PbA	6.80771e+09	0	0	23409.5	21530.7	0	2.12575e+08
TX	2010	6.3	20	0	0	PbA	5.60622e+09	0	0	22222.1	21047.1	0.000380782	1.84261e+08
TX	2010	6.3	0	0	50	PbA	1.86407e+10	0	0	23980.5	21637.3	NaN	1.8669e+08
TX	2010	6.3	10	0	50	PbA	1.58535e+10	0	0	24872.5	21890.2	0	1.54599e+08
TX	2010	6.3	20	0	50	PbA	1.32501e+10	0	0	21489.3	21287.1	0.000380782	1.26321e+08
TX	2010	6.3	0	0	100	PbA	2.75845e+10	0	0	22309.3	21427.3	NaN	1.72403e+08
TX	2010	6.3	10	0	100	PbA	2.32314e+10	0	0	21126.8	19340.6	0	1.42283e+08
TX	2010	6.3	20	0	100	PbA	1.92766e+10	0	0	16524.8	17248.6	0.000380782	1.16449e+08
TX	2010	6.3	0	0	200	PbA	4.42111e+10	0	0	16700.2	16368.8	NaN	1.62763e+08
TX	2010	6.3	10	0	200	PbA	3.69906e+10	0	0	0	0	0	1.35005e+08
TX	2010	6.3	20	0	200	PbA	3.05751e+10	0	0	0	0	0.000380782	1.11078e+08
TX	2010	6.3	0	20	0	PbA	6.87525e+09	0	0	23316.3	22198	0	2.14221e+08
TX	2010	6.3	10	20	0	PbA	5.57549e+09	0	0	22969.1	21970.1	5.25281e-05	1.89542e+08
TX	2010	6.3	20	20	0	PbA	4.46389e+09	0	0	19347	22065.2	0.00273594	1.60096e+08
TX	2010	6.3	0	20	50	PbA	1.60918e+10	0	0	25522.5	23030.1	0	1.59088e+08
TX	2010	6.3	10	20	50	PbA	1.3399e+10	0	0	25703.9	23422.1	5.25281e-05	1.28151e+08
TX	2010	6.3	20	20	50	PbA	1.08979e+10	0	0	13176.8	22096.4	0.00273594	1.01577e+08
TX	2010	6.3	0	20	100	PbA	2.36606e+10	0	0	22631.9	21456	0	1.45353e+08
TX	2010	6.3	10	20	100	PbA	1.94782e+10	0	0	20752.8	19746.3	5.25281e-05	1.16919e+08
TX	2010	6.3	20	20	100	PbA	1.57165e+10	0	0	3262.3	17681.1	0.00273594	9.28856e+07
TX	2010	6.3	0	20	200	PbA	3.76609e+10	0	0	5040.62	0	0	1.37041e+08
TX	2010	6.3	10	20	200	PbA	3.0784e+10	0	0	10194.9	12247.1	5.25281e-05	1.10967e+08
TX	2010	6.3	20	20	200	PbA	2.47309e+10	0	0	0	4668.11	0.00273594	8.86716e+07
TX	2010	6.3	0	40	0	PbA	5.86969e+09	0	0	6729.46	19336.6	0.0147681	1.90461e+08
TX	2010	6.3	10	40	0	PbA	4.66312e+09	0	0	1128.71	19600.6	0.0228264	1.65886e+08
TX	2010	6.3	20	40	0	PbA	3.6472e+09	0	0	0	18561	0.0351146	1.37862e+08
TX	2010	6.3	0	40	50	PbA	1.39165e+10	0	0	0	14595.7	0.0147681	1.35858e+08
TX	2010	6.3	10	40	50	PbA	1.13716e+10	0	0	0	9922.66	0.0228264	1.06964e+08
TX	2010	6.3	20	40	50	PbA	9.05634e+09	0	0	0	0	0.0351146	8.26e+07
TX	2010	6.3	0	40	100	PbA	2.03679e+10	0	0	0	4446.31	0.0147681	1.23854e+08
TX	2010	6.3	10	40	100	PbA	1.64354e+10	0	0	0	0	0.0228264	9.73954e+07
TX	2010	6.3	20	40	100	PbA	1.29603e+10	605.66	605.66	0	0	0.0317472	7.51642e+07
TX	2010	6.3	0	40	200	PbA	3.22975e+10	491.522	1376.26	0	0	0.0114322	1.1659e+08
TX	2010	6.3	10	40	200	PbA	2.58404e+10	1043.49	2995.81	0	0	0.0164867	9.20675e+07
TX	2010	6.3	20	40	200	PbA	2.02452e+10	1533.7	4377.88	0	0	0.0258565	7.14254e+07
TX	2010	6.3	0	0	0	Li-ion	8.20106e+09	0	0	77118.8	38130.4	NaN	2.36102e+08
TX	2010	6.3	10	0	0	Li-ion	6.80771e+09	0	0	75736.1	37307.5	0	2.12575e+08
TX	2010	6.3	20	0	0	Li-ion	5.60622e+09	0	0	74548.7	36823.9	0.000380782	1.84261e+08
TX	2010	6.3	0	0	50	Li-ion	1.86407e+10	0	0	76307.1	37414.2	NaN	1.8669e+08
TX	2010	6.3	10	0	50	Li-ion	1.58535e+10	0	0	77199.1	37667	0	1.54599e+08
TX	2010	6.3	20	0	50	Li-ion	1.32501e+10	0	0	73815.9	37064	0.000380782	1.26321e+08
TX	2010	6.3	0	0	100	Li-ion	2.75845e+10	0	0	74635.9	37204.1	NaN	1.72403e+08
TX	2010	6.3	10	0	100	Li-ion	2.32314e+10	0	0	73453.4	35117.4	0	1.42283e+08
TX	2010	6.3	20	0	100	Li-ion	1.92766e+10	0	0	68851.4	33025.5	0.000380782	1.16449e+08
TX	2010	6.3	0	0	200	Li-ion	4.42111e+10	0	0	69053.4	32134.1	NaN	1.62763e+08
TX	2010	6.3	10	0	200	Li-ion	3.69906e+10	0	0	63500.3	27968.8	0	1.35005e+08
TX	2010	6.3	20	0	200	Li-ion	3.05751e+10	0	0	54747.1	24214.6	0.000380782	1.11078e+08
TX	2010	6.3	0	20	0	Li-ion	6.87525e+09	0	0	75642.9	37974.9	0	2.14221e+08
TX	2010	6.3	10	20	0	Li-ion	5.57549e+09	0	0	75295.7	37747	5.25281e-05	1.89542e+08
TX	2010	6.3	20	20	0	Li-ion	4.46389e+09	0	0	71673.6	37842	0.00273594	1.60096e+08
TX	2010	6.3	0	20	50	Li-ion	1.60918e+10	0	0	77849.1	38807	0	1.59088e+08
TX	2010	6.3	10	20	50	Li-ion	1.3399e+10	0	0	78030.5	39198.9	5.25281e-05	1.28151e+08
TX	2010	6.3	20	20	50	Li-ion	1.08979e+10	0	0	65503.3	37873.3	0.00273594	1.01577e+08
TX	2010	6.3	0	20	100	Li-ion	2.36606e+10	0	0	74958.5	37232.9	0	1.45353e+08
TX	2010	6.3	10	20	100	Li-ion	1.94782e+10	0	0	73079.4	35523.1	5.25281e-05	1.16919e+08
TX	2010	6.3	20	20	100	Li-ion	1.57165e+10	0	0	55588.9	33458	0.00273594	9.28856e+07
TX	2010	6.3	0	20	200	Li-ion	3.76609e+10	0	0	66300.1	30790.6	0	1.37041e+08
TX	2010	6.3	10	20	200	Li-ion	3.0784e+10	0	0	62471.5	28026.7	5.25281e-05	1.10967e+08
TX	2010	6.3	20	20	200	Li-ion	2.47309e+10	0	0	35062.6	25375.3	0.00273594	8.86716e+07
TX	2010	6.3	0	40	0	Li-ion	5.86969e+09	0	0	59056	35113.4	0.0147681	1.90461e+08
TX	2010	6.3	10	40	0	Li-ion	4.66312e+09	0	0	53455.3	35377.5	0.0228264	1.65886e+08
TX	2010	6.3	20	40	0	Li-ion	3.6472e+09	0	0	44187.5	35983.2	0.0351146	1.37862e+08
TX	2010	6.3	0	40	50	Li-ion	1.39165e+10	0	0	38200.3	33800.5	0.0147681	1.35858e+08
TX	2010	6.3	10	40	50	Li-ion	1.13716e+10	0	0	23178.9	33956.2	0.0228264	1.06964e+08
TX	2010	6.3	20	40	50	Li-ion	9.05634e+09	0	0	0	32999.4	0.0351146	8.26e+07
TX	2010	6.3	0	40	100	Li-ion	2.03679e+10	0	0	18405.4	28048.9	0.0147681	1.23854e+08
TX	2010	6.3	10	40	100	Li-ion	1.64354e+10	0	0	0	26063.3	0.0228264	9.73954e+07
TX	2010	6.3	20	40	100	Li-ion	1.29654e+10	0	0	0	14930.9	0.0351146	7.54183e+07
TX	2010	6.3	0	40	200	Li-ion	3.23006e+10	0	0	0	8743.16	0.0147681	1.16844e+08
TX	2010	6.3	10	40	200	Li-ion	2.58636e+10	0	0	0	0	0.0228264	9.26247e+07
TX	2010	6.3	20	40	200	Li-ion	2.03006e+10	0	0	0	0	0.0351146	7.22737e+07
TX	2010	6.3	0	0	0	Li-ion (reduced cost)	8.20106e+09	0	0	3362.05	30110.5	NaN	2.36102e+08
TX	2010	6.3	10	0	0	Li-ion (reduced cost)	6.80771e+09	0	0	1969.12	29287.6	0	2.12575e+08
TX	2010	6.3	20	0	0	Li-ion (reduced cost)	5.60622e+09	0	0	794.441	28804	0.000380782	1.84261e+08
TX	2010	6.3	0	0	50	Li-ion (reduced cost)	1.86407e+10	0	0	2544.21	29393	NaN	1.8669e+08
TX	2010	6.3	10	0	50	Li-ion (reduced cost)	1.58535e+10	0	0	3444.41	29647.1	0	1.54599e+08
TX	2010	6.3	20	0	50	Li-ion (reduced cost)	1.32501e+10	0	0	59.0925	29044.1	0.000380782	1.26321e+08
TX	2010	6.3	0	0	100	Li-ion (reduced cost)	2.75845e+10	0	0	879.086	29184.1	NaN	1.72403e+08
TX	2010	6.3	10	0	100	Li-ion (reduced cost)	2.32314e+10	0	0	0	26986.2	0	1.42283e+08
TX	2010	6.3	20	0	100	Li-ion (reduced cost)	1.92766e+10	0	0	0	23591.3	0.000380782	1.16449e+08
TX	2010	6.3	0	0	200	Li-ion (reduced cost)	4.42111e+10	0	0	0	22907.6	NaN	1.62763e+08
TX	2010	6.3	10	0	200	Li-ion (reduced cost)	3.69906e+10	0	0	0	17830.7	0	1.35005e+08
TX	2010	6.3	20	0	200	Li-ion (reduced cost)	3.05751e+10	0	0	0	12318.6	0.000380782	1.11078e+08
TX	2010	6.3	0	20	0	Li-ion (reduced cost)	6.87525e+09	0	0	1885.6	29955	0	2.14221e+08
TX	2010	6.3	10	20	0	Li-ion (reduced cost)	5.57549e+09	0	0	1539.44	29727.1	5.25281e-05	1.89542e+08
TX	2010	6.3	20	20	0	Li-ion (reduced cost)	4.46389e+09	0	0	0	29281.9	0.00273594	1.60096e+08
TX	2010	6.3	0	20	50	Li-ion (reduced cost)	1.60918e+10	0	0	4092.32	30787.1	0	1.59088e+08
TX	2010	6.3	10	20	50	Li-ion (reduced cost)	1.3399e+10	0	0	4212.18	31179	5.25281e-05	1.28151e+08
TX	2010	6.3	20	20	50	Li-ion (reduced cost)	1.08979e+10	0	0	0	28020.3	0.00273594	1.01577e+08
TX	2010	6.3	0	20	100	Li-ion (reduced cost)	2.36606e+10	0	0	1214.31	29213	0	1.45353e+08
TX	2010	6.3	10	20	100	Li-ion (reduced cost)	1.94782e+10	0	0	0	27287	5.25281e-05	1.16919e+08
TX	2010	6.3	20	20	100	Li-ion (reduced cost)	1.57165e+10	0	0	0	21107.7	0.00273594	9.28856e+07
TX	2010	6.3	0	20	200	Li-ion (reduced cost)	3.76609e+10	0	0	0	20707.6	0	1.37041e+08
TX	2010	6.3	10	20	200	Li-ion (reduced cost)	3.0784e+10	0	0	0	17069.5	5.25281e-05	1.10967e+08
TX	2010	6.3	20	20	200	Li-ion (reduced cost)	2.47309e+10	0	0	0	7071.63	0.00273594	8.86716e+07
TX	2010	6.3	0	40	0	Li-ion (reduced cost)	5.86969e+09	0	0	0	24015.8	0.0147681	1.90461e+08
TX	2010	6.3	10	40	0	Li-ion (reduced cost)	4.66312e+09	0	0	0	21633.2	0.0228264	1.65886e+08
TX	2010	6.3	20	40	0	Li-ion (reduced cost)	3.6472e+09	0	0	0	16754	0.0351146	1.37862e+08
TX	2010	6.3	0	40	50	Li-ion (reduced cost)	1.39165e+10	0	0	0	15871.9	0.0147681	1.35858e+08
TX	2010	6.3	10	40	50	Li-ion (reduced cost)	1.13716e+10	0	0	0	7973.81	0.0228264	1.06964e+08
TX	2010	6.3	20	40	50	Li-ion (reduced cost)	9.0553e+09	402.893	402.893	0	0	0.0327998	8.24326e+07
TX	2010	6.3	0	40	100	Li-ion (reduced cost)	2.03679e+10	0	0	0	5550.27	0.0147681	1.23854e+08
TX	2010	6.3	10	40	100	Li-ion (reduced cost)	1.64336e+10	522.502	522.502	0	0	0.0203108	9.7227e+07
TX	2010	6.3	20	40	100	Li-ion (reduced cost)	1.29493e+10	1043.49	1043.49	0	0	0.0300033	7.50191e+07
TX	2010	6.3	0	40	200	Li-ion (reduced cost)	3.22922e+10	921.528	921.528	0	0	0.0110956	1.16631e+08
TX	2010	6.3	10	40	200	Li-ion (reduced cost)	2.58317e+10	2040.5	2040.5	0	0	0.0163103	9.21456e+07
TX	2010	6.3	20	40	200	Li-ion (reduced cost)	2.02291e+10	2422.86	2422.86	0	0	0.0266995	7.16104e+07
TX	2010	6.3	0	0	0	NaS	8.20106e+09	0	0	28473.5	19724	NaN	2.36102e+08
TX	2010	6.3	10	0	0	NaS	6.80771e+09	0	0	27090.8	18901.2	0	2.12575e+08
TX	2010	6.3	20	0	0	NaS	5.60622e+09	0	0	25903.4	18417.6	0.000380782	1.84261e+08
TX	2010	6.3	0	0	50	NaS	1.86407e+10	0	0	27661.8	19007.8	NaN	1.8669e+08
TX	2010	6.3	10	0	50	NaS	1.58535e+10	0	0	28553.8	19260.7	0	1.54599e+08
TX	2010	6.3	20	0	50	NaS	1.32501e+10	0	0	25170.6	18657.6	0.000380782	1.26321e+08
TX	2010	6.3	0	0	100	NaS	2.75845e+10	0	0	25990.6	18797.8	NaN	1.72403e+08
TX	2010	6.3	10	0	100	NaS	2.32314e+10	0	0	24808.1	16711.1	0	1.42283e+08
TX	2010	6.3	20	0	100	NaS	1.92766e+10	0	0	20206.1	14619.2	0.000380782	1.16449e+08
TX	2010	6.3	0	0	200	NaS	4.42111e+10	0	0	9078.66	0	NaN	1.62763e+08
TX	2010	6.3	10	0	200	NaS	3.69906e+10	0	0	11182.4	0	0	1.35005e+08
TX	2010	6.3	20	0	200	NaS	3.05751e+10	0	0	0	0	0.000380782	1.11078e+08
TX	2010	6.3	0	20	0	NaS	6.87525e+09	0	0	26997.6	19568.5	0	2.14221e+08
TX	2010	6.3	10	20	0	NaS	5.57549e+09	0	0	26650.4	19340.7	5.25281e-05	1.89542e+08
TX	2010	6.3	20	20	0	NaS	4.46389e+09	0	0	23028.3	19435.7	0.00273594	1.60096e+08
TX	2010	6.3	0	20	50	NaS	1.60918e+10	0	0	29203.8	20400.6	0	1.59088e+08
TX	2010	6.3	10	20	50	NaS	1.3399e+10	0	0	29385.2	20792.6	5.25281e-05	1.28151e+08
TX	2010	6.3	20	20	50	NaS	1.08979e+10	0	0	16858	19467	0.00273594	1.01577e+08
TX	2010	6.3	0	20	100	NaS	2.36606e+10	0	0	26313.2	18826.6	0	1.45353e+08
TX	2010	6.3	10	20	100	NaS	1.94782e+10	0	0	24434.1	17116.8	5.25281e-05	1.16919e+08
TX	2010	6.3	20	20	100	NaS	1.57165e+10	0	0	6943.57	15051.6	0.00273594	9.28856e+07
TX	2010	6.3	0	20	200	NaS	3.76609e+10	0	0	0	0	0	1.37041e+08
TX	2010	6.3	10	20	200	NaS	3.0784e+10	0	0	0	0	5.25281e-05	1.10967e+08
TX	2010	6.3	20	20	200	NaS	2.47309e+10	0	0	0	3455.66	0.00273594	8.86716e+07
TX	2010	6.3	0	40	0	NaS	5.86969e+09	0	0	10410.7	16707.1	0.0147681	1.90461e+08
TX	2010	6.3	10	40	0	NaS	4.66312e+09	0	0	4809.98	16971.1	0.0228264	1.65886e+08
TX	2010	6.3	20	40	0	NaS	3.6472e+09	0	0	0	16690.9	0.0351146	1.37862e+08
TX	2010	6.3	0	40	50	NaS	1.39165e+10	0	0	0	12858.1	0.0147681	1.35858e+08
TX	2010	6.3	10	40	50	NaS	1.13716e+10	0	0	0	8893.79	0.0228264	1.06964e+08
TX	2010	6.3	20	40	50	NaS	9.05634e+09	0	0	0	0	0.0351146	8.26e+07
TX	2010	6.3	0	40	100	NaS	2.03679e+10	0	0	0	2991.02	0.0147681	1.23854e+08
TX	2010	6.3	10	40	100	NaS	1.64354e+10	0	0	0	0	0.0228264	9.73954e+07
TX	2010	6.3	20	40	100	NaS	1.29609e+10	579.5	579.5	0	0	0.0318731	7.5174e+07
TX	2010	6.3	0	40	200	NaS	3.22954e+10	563.007	1837.6	0	0	0.0107561	1.16524e+08
TX	2010	6.3	10	40	200	NaS	2.58358e+10	1074.87	3563.3	0	0	0.0159523	9.2002e+07
TX	2010	6.3	20	40	200	NaS	2.02385e+10	1673.88	5263.04	0	0	0.0248872	7.13183e+07
TX	2010	6.3	0	0	0	NaS (Increased Cost)	8.20106e+09	0	0	41620.9	42074.6	NaN	2.36102e+08
TX	2010	6.3	10	0	0	NaS (Increased Cost)	6.80771e+09	0	0	40238.2	41251.7	0	2.12575e+08
TX	2010	6.3	20	0	0	NaS (Increased Cost)	5.60622e+09	0	0	39050.8	40768.1	0.000380782	1.84261e+08
TX	2010	6.3	0	0	50	NaS (Increased Cost)	1.86407e+10	0	0	40809.1	41358.4	NaN	1.8669e+08
TX	2010	6.3	10	0	50	NaS (Increased Cost)	1.58535e+10	0	0	41701.2	41611.2	0	1.54599e+08
TX	2010	6.3	20	0	50	NaS (Increased Cost)	1.32501e+10	0	0	38318	41008.2	0.000380782	1.26321e+08
TX	2010	6.3	0	0	100	NaS (Increased Cost)	2.75845e+10	0	0	39138	41148.3	NaN	1.72403e+08
TX	2010	6.3	10	0	100	NaS (Increased Cost)	2.32314e+10	0	0	37955.5	39061.6	0	1.42283e+08
TX	2010	6.3	20	0	100	NaS (Increased Cost)	1.92766e+10	0	0	33353.5	36969.7	0.000380782	1.16449e+08
TX	2010	6.3	0	0	200	NaS (Increased Cost)	4.42111e+10	0	0	33555.5	36078.3	NaN	1.62763e+08
TX	2010	6.3	10	0	200	NaS (Increased Cost)	3.69906e+10	0	0	28002.4	31913	0	1.35005e+08
TX	2010	6.3	20	0	200	NaS (Increased Cost)	3.05751e+10	0	0	19249.2	28158.8	0.000380782	1.11078e+08
TX	2010	6.3	0	20	0	NaS (Increased Cost)	6.87525e+09	0	0	40145	41919.1	0	2.14221e+08
TX	2010	6.3	10	20	0	NaS (Increased Cost)	5.57549e+09	0	0	39797.8	41691.2	5.25281e-05	1.89542e+08
TX	2010	6.3	20	20	0	NaS (Increased Cost)	4.46389e+09	0	0	36175.7	41786.2	0.00273594	1.60096e+08
TX	2010	6.3	0	20	50	NaS (Increased Cost)	1.60918e+10	0	0	42351.2	42751.2	0	1.59088e+08
TX	2010	6.3	10	20	50	NaS (Increased Cost)	1.3399e+10	0	0	42532.6	43143.1	5.25281e-05	1.28151e+08
TX	2010	6.3	20	20	50	NaS (Increased Cost)	1.08979e+10	0	0	30005.4	41817.5	0.00273594	1.01577e+08
TX	2010	6.3	0	20	100	NaS (Increased Cost)	2.36606e+10	0	0	39460.5	41177.1	0	1.45353e+08
TX	2010	6.3	10	20	100	NaS (Increased Cost)	1.94782e+10	0	0	37581.5	39467.3	5.25281e-05	1.16919e+08
TX	2010	6.3	20	20	100	NaS (Increased Cost)	1.57165e+10	0	0	20090.9	37402.2	0.00273594	9.28856e+07
TX	2010	6.3	0	20	200	NaS (Increased Cost)	3.76609e+10	0	0	30802.2	34734.8	0	1.37041e+08
TX	2010	6.3	10	20	200	NaS (Increased Cost)	3.0784e+10	0	0	26973.6	31970.9	5.25281e-05	1.10967e+08
TX	2010	6.3	20	20	200	NaS (Increased Cost)	2.47309e+10	0	0	0	29207.5	0.00273594	8.86716e+07
TX	2010	6.3	0	40	0	NaS (Increased Cost)	5.86969e+09	0	0	23558.1	39057.6	0.0147681	1.90461e+08
TX	2010	6.3	10	40	0	NaS (Increased Cost)	4.66312e+09	0	0	17957.4	39321.7	0.0228264	1.65886e+08
TX	2010	6.3	20	40	0	NaS (Increased Cost)	3.6472e+09	0	0	8689.6	39927.5	0.0351146	1.37862e+08
TX	2010	6.3	0	40	50	NaS (Increased Cost)	1.39165e+10	0	0	2702.34	37744.7	0.0147681	1.35858e+08
TX	2010	6.3	10	40	50	NaS (Increased Cost)	1.13716e+10	0	0	0	35490.3	0.0228264	1.06964e+08
TX	2010	6.3	20	40	50	NaS (Increased Cost)	9.05634e+09	0	0	0	25815.1	0.0351146	8.26e+07
TX	2010	6.3	0	40	100	NaS (Increased Cost)	2.03679e+10	0	0	0	28271.8	0.0147681	1.23854e+08
TX	2010	6.3	10	40	100	NaS (Increased Cost)	1.64354e+10	0	0	0	19627.9	0.0228264	9.73954e+07
TX	2010	6.3	20	40	100	NaS (Increased Cost)	1.29654e+10	0	0	0	5245.32	0.0351146	7.54183e+07
TX	2010	6.3	0	40	200	NaS (Increased Cost)	3.23006e+10	0	0	0	3741.4	0.0147681	1.16844e+08
TX	2010	6.3	10	40	200	NaS (Increased Cost)	2.58636e+10	0	0	0	0	0.0228264	9.26247e+07
TX	2010	6.3	20	40	200	NaS (Increased Cost)	2.02933e+10	586.41	586.41	0	0	0.0318396	7.20422e+07
TX	2010	6.3	0	0	0	PHES	8.20106e+09	0	0	22956.1	0	NaN	2.36102e+08
TX	2010	6.3	10	0	0	PHES	6.80771e+09	0	0	15741.1	0	0	2.12575e+08
TX	2010	6.3	20	0	0	PHES	5.60622e+09	0	0	10080.5	0	0.000380782	1.84261e+08
TX	2010	6.3	0	0	50	PHES	1.86407e+10	0	0	18681.3	0	NaN	1.8669e+08
TX	2010	6.3	10	0	50	PHES	1.58535e+10	0	0	21949.6	0	0	1.54599e+08
TX	2010	6.3	20	0	50	PHES	1.32501e+10	0	0	15242.3	0	0.000380782	1.26321e+08
TX	2010	6.3	0	0	100	PHES	2.75845e+10	0	0	17030.9	0	NaN	1.72403e+08
TX	2010	6.3	10	0	100	PHES	2.32314e+10	0	0	2031.27	0	0	1.42283e+08
TX	2010	6.3	20	0	100	PHES	1.92766e+10	0	0	0	0	0.000380782	1.16449e+08
TX	2010	6.3	0	0	200	PHES	4.42111e+10	0	0	16331.8	0	NaN	1.62763e+08
TX	2010	6.3	10	0	200	PHES	3.69881e+10	535.602	8247.98	0	0	0	1.34808e+08
TX	2010	6.3	20	0	200	PHES	3.05123e+10	2712.79	64326.1	0	0	0	1.09871e+08
TX	2010	6.3	0	20	0	PHES	6.87525e+09	0	0	25153	0	0	2.14221e+08
TX	2010	6.3	10	20	0	PHES	5.57549e+09	0	0	25513.9	0	5.25281e-05	1.89542e+08
TX	2010	6.3	20	20	0	PHES	4.46389e+09	0	0	20357.6	0	0.00273594	1.60096e+08
TX	2010	6.3	0	20	50	PHES	1.60918e+10	0	0	36266.3	0	0	1.59088e+08
TX	2010	6.3	10	20	50	PHES	1.3399e+10	0	0	34384	0	5.25281e-05	1.28151e+08
TX	2010	6.3	20	20	50	PHES	1.08979e+10	0	0	19503.9	0	0.00273594	1.01577e+08
TX	2010	6.3	0	20	100	PHES	2.36606e+10	0	0	23092.3	0	0	1.45353e+08
TX	2010	6.3	10	20	100	PHES	1.94782e+10	0	0	25030.2	0	5.25281e-05	1.16919e+08
TX	2010	6.3	20	20	100	PHES	1.57165e+10	0	0	0	0	0.00273594	9.28856e+07
TX	2010	6.3	0	20	200	PHES	3.76609e+10	0	0	10010.8	0	0	1.37041e+08
TX	2010	6.3	10	20	200	PHES	3.07838e+10	159.388	3032.04	0	0	3.81823e-05	1.10916e+08
TX	2010	6.3	20	20	200	PHES	2.47027e+10	1497.33	35992.9	0	0	0.000813127	8.81137e+07
TX	2010	6.3	0	40	0	PHES	5.86969e+09	0	0	1428.23	0	0.0147681	1.90461e+08
TX	2010	6.3	10	40	0	PHES	4.66312e+09	0	0	0	0	0.0228264	1.65886e+08
TX	2010	6.3	20	40	0	PHES	3.64715e+09	66.0915	571.691	0	0	0.0343489	1.3783e+08
TX	2010	6.3	0	40	50	PHES	1.39165e+10	20.71	126.331	0	0	0.014573	1.35847e+08
TX	2010	6.3	10	40	50	PHES	1.13656e+10	670.113	4657.28	0	0	0.0169798	1.06515e+08
TX	2010	6.3	20	40	50	PHES	9.02766e+09	1383.18	10788.8	0	0	0.0233244	8.15385e+07
TX	2010	6.3	0	40	100	PHES	2.0346e+10	1444.54	10053.3	0	0	0.00601837	1.2297e+08
TX	2010	6.3	10	40	100	PHES	1.63786e+10	2276.63	19382.7	0	0	0.0094586	9.58815e+07
TX	2010	6.3	20	40	100	PHES	1.28506e+10	3298.15	38643.9	0	0	0.0151814	7.32006e+07
TX	2010	6.3	0	40	200	PHES	3.2115e+10	4888.8	47120.2	0	0	0.000764611	1.1475e+08
TX	2010	6.3	10	40	200	PHES	2.56142e+10	5106.7	66923.5	0	0	0.00366528	9.04132e+07
TX	2010	6.3	20	40	200	PHES	1.99324e+10	5986.79	96432.5	0	0	0.00879821	6.95079e+07
TX	2010	6.3	0	0	0	PSB	8.20106e+09	0	0	40142.7	12164.5	NaN	2.36102e+08
TX	2010	6.3	10	0	0	PSB	6.80771e+09	0	0	38759.7	11513.6	0	2.12575e+08
TX	2010	6.3	20	0	0	PSB	5.60622e+09	0	0	37812.8	10874.2	0.000380782	1.84261e+08
TX	2010	6.3	0	0	50	PSB	1.86407e+10	0	0	39516.7	10893.8	NaN	1.8669e+08
TX	2010	6.3	10	0	50	PSB	1.58535e+10	0	0	39873	11502.4	0	1.54599e+08
TX	2010	6.3	20	0	50	PSB	1.32501e+10	0	0	37093.6	11051.3	0.000380782	1.26321e+08
TX	2010	6.3	0	0	100	PSB	2.75845e+10	0	0	37550.7	10514.2	NaN	1.72403e+08
TX	2010	6.3	10	0	100	PSB	2.32314e+10	0	0	21918.6	0	0	1.42283e+08
TX	2010	6.3	20	0	100	PSB	1.92766e+10	0	0	29831.5	0	0.000380782	1.16449e+08
TX	2010	6.3	0	0	200	PSB	4.42111e+10	0	0	4024.41	0	NaN	1.62763e+08
TX	2010	6.3	10	0	200	PSB	3.69906e+10	0	0	0	0	0	1.35005e+08
TX	2010	6.3	20	0	200	PSB	3.05751e+10	0	0	11389.3	0	0.000380782	1.11078e+08
TX	2010	6.3	0	20	0	PSB	6.87525e+09	0	0	38670.6	12289.6	0	2.14221e+08
TX	2010	6.3	10	20	0	PSB	5.57549e+09	0	0	38638.6	12035.8	5.25281e-05	1.89542e+08
TX	2010	6.3	20	20	0	PSB	4.46389e+09	0	0	33828.1	12003.9	0.00273594	1.60096e+08
TX	2010	6.3	0	20	50	PSB	1.60918e+10	0	0	40620.4	12428.4	0	1.59088e+08
TX	2010	6.3	10	20	50	PSB	1.3399e+10	0	0	40562.8	12853.3	5.25281e-05	1.28151e+08
TX	2010	6.3	20	20	50	PSB	1.08979e+10	0	0	27714	11714	0.00273594	1.01577e+08
TX	2010	6.3	0	20	100	PSB	2.36606e+10	0	0	38198.2	0	0	1.45353e+08
TX	2010	6.3	10	20	100	PSB	1.94782e+10	0	0	37133	10228.5	5.25281e-05	1.16919e+08
TX	2010	6.3	20	20	100	PSB	1.57165e+10	0	0	19222.2	8070.63	0.00273594	9.28856e+07
TX	2010	6.3	0	20	200	PSB	3.76609e+10	0	0	6140.17	0	0	1.37041e+08
TX	2010	6.3	10	20	200	PSB	3.0784e+10	0	0	21506	0	5.25281e-05	1.10967e+08
TX	2010	6.3	20	20	200	PSB	2.47309e+10	0	0	0	0	0.00273594	8.86716e+07
TX	2010	6.3	0	40	0	PSB	5.86969e+09	0	0	23288.7	9208.08	0.0147681	1.90461e+08
TX	2010	6.3	10	40	0	PSB	4.66312e+09	0	0	18500.1	9465.17	0.0228264	1.65886e+08
TX	2010	6.3	20	40	0	PSB	3.6472e+09	0	0	8220	10247.4	0.0351146	1.37862e+08
TX	2010	6.3	0	40	50	PSB	1.39165e+10	0	0	3685.04	7643.19	0.0147681	1.35858e+08
TX	2010	6.3	10	40	50	PSB	1.13716e+10	0	0	0	5443.22	0.0228264	1.06964e+08
TX	2010	6.3	20	40	50	PSB	9.05634e+09	0	0	0	0	0.0351146	8.26e+07
TX	2010	6.3	0	40	100	PSB	2.03679e+10	0	0	0	0	0.0147681	1.23854e+08
TX	2010	6.3	10	40	100	PSB	1.64354e+10	0	0	0	0	0.0228264	9.73954e+07
TX	2010	6.3	20	40	100	PSB	1.29612e+10	513.83	1387.34	0	0	0.0310927	7.5076e+07
TX	2010	6.3	0	40	200	PSB	3.22927e+10	622.342	2489.37	0	0	0.0100226	1.16491e+08
TX	2010	6.3	10	40	200	PSB	2.583e+10	1203.68	4853.96	0	0	0.0146152	9.19418e+07
TX	2010	6.3	20	40	200	PSB	2.0226e+10	1843.5	7652.61	0	0	0.0225736	7.11879e+07
TX	2010	6.3	0	0	0	PSB (Reduced Cost)	8.20106e+09	0	0	23051.1	8220.27	NaN	2.36102e+08
TX	2010	6.3	10	0	0	PSB (Reduced Cost)	6.80771e+09	0	0	21668.1	7569.41	0	2.12575e+08
TX	2010	6.3	20	0	0	PSB (Reduced Cost)	5.60622e+09	0	0	20721.2	6929.97	0.000380782	1.84261e+08
TX	2010	6.3	0	0	50	PSB (Reduced Cost)	1.86407e+10	0	0	22441.5	6949.63	NaN	1.8669e+08
TX	2010	6.3	10	0	50	PSB (Reduced Cost)	1.58535e+10	0	0	11609.3	0	0	1.54599e+08
TX	2010	6.3	20	0	50	PSB (Reduced Cost)	1.32501e+10	0	0	18940.9	0	0.000380782	1.26321e+08
TX	2010	6.3	0	0	100	PSB (Reduced Cost)	2.75845e+10	0	0	16762	0	NaN	1.72403e+08
TX	2010	6.3	10	0	100	PSB (Reduced Cost)	2.32314e+10	0	0	4038.97	0	0	1.42283e+08
TX	2010	6.3	20	0	100	PSB (Reduced Cost)	1.92766e+10	0	0	9378.6	0	0.000380782	1.16449e+08
TX	2010	6.3	0	0	200	PSB (Reduced Cost)	4.42111e+10	0	0	0	0	NaN	1.62763e+08
TX	2010	6.3	10	0	200	PSB (Reduced Cost)	3.69906e+10	0	0	0	0	0	1.35005e+08
TX	2010	6.3	20	0	200	PSB (Reduced Cost)	3.05751e+10	0	0	0	0	0.000380782	1.11078e+08
TX	2010	6.3	0	20	0	PSB (Reduced Cost)	6.87525e+09	0	0	21579	8345.39	0	2.14221e+08
TX	2010	6.3	10	20	0	PSB (Reduced Cost)	5.57549e+09	0	0	21547	8091.61	5.25281e-05	1.89542e+08
TX	2010	6.3	20	20	0	PSB (Reduced Cost)	4.46389e+09	0	0	16736.5	8059.67	0.00273594	1.60096e+08
TX	2010	6.3	0	20	50	PSB (Reduced Cost)	1.60918e+10	0	0	23528.8	8484.18	0	1.59088e+08
TX	2010	6.3	10	20	50	PSB (Reduced Cost)	1.3399e+10	0	0	23506.1	8912.93	5.25281e-05	1.28151e+08
TX	2010	6.3	20	20	50	PSB (Reduced Cost)	1.08979e+10	0	0	10622.4	7769.8	0.00273594	1.01577e+08
TX	2010	6.3	0	20	100	PSB (Reduced Cost)	2.36606e+10	0	0	18398.7	0	0	1.45353e+08
TX	2010	6.3	10	20	100	PSB (Reduced Cost)	1.94782e+10	0	0	7378.05	0	5.25281e-05	1.16919e+08
TX	2010	6.3	20	20	100	PSB (Reduced Cost)	1.57165e+10	0	0	163.038	0	0.00273594	9.28856e+07
TX	2010	6.3	0	20	200	PSB (Reduced Cost)	3.76609e+10	0	0	0	0	0	1.37041e+08
TX	2010	6.3	10	20	200	PSB (Reduced Cost)	3.0784e+10	0	0	0	0	5.25281e-05	1.10967e+08
TX	2010	6.3	20	20	200	PSB (Reduced Cost)	2.47309e+10	0	0	0	0	0.00273594	8.86716e+07
TX	2010	6.3	0	40	0	PSB (Reduced Cost)	5.86969e+09	0	0	6197.13	5263.87	0.0147681	1.90461e+08
TX	2010	6.3	10	40	0	PSB (Reduced Cost)	4.66312e+09	0	0	1408.48	5520.96	0.0228264	1.65886e+08
TX	2010	6.3	20	40	0	PSB (Reduced Cost)	3.6472e+09	0	0	0	4196.65	0.0351146	1.37862e+08
TX	2010	6.3	0	40	50	PSB (Reduced Cost)	1.39165e+10	0	0	0	0	0.0147681	1.35858e+08
TX	2010	6.3	10	40	50	PSB (Reduced Cost)	1.13716e+10	0	0	0	0	0.0228264	1.06964e+08
TX	2010	6.3	20	40	50	PSB (Reduced Cost)	9.05403e+09	538.53	619.309	0	0	0.0319406	8.23829e+07
TX	2010	6.3	0	40	100	PSB (Reduced Cost)	2.03679e+10	0	0	0	0	0.0147681	1.23854e+08
TX	2010	6.3	10	40	100	PSB (Reduced Cost)	1.64284e+10	684.83	2328.42	0	0	0.0178234	9.69712e+07
TX	2010	6.3	20	40	100	PSB (Reduced Cost)	1.2937e+10	1186.95	4087.16	0	0	0.0265003	7.46309e+07
TX	2010	6.3	0	40	200	PSB (Reduced Cost)	3.22539e+10	1966.04	8157.41	0	0	0.00458317	1.15893e+08
TX	2010	6.3	10	40	200	PSB (Reduced Cost)	2.57682e+10	2479.66	10409.7	0	0	0.00958798	9.14171e+07
TX	2010	6.3	20	40	200	PSB (Reduced Cost)	2.01446e+10	3178.68	13509.4	0	0	0.0175221	7.06831e+07
TX	2010	6.3	0	0	0	VRFB	8.20106e+09	0	0	45993.8	15287	NaN	2.36102e+08
TX	2010	6.3	10	0	0	VRFB	6.80771e+09	0	0	44945.3	14391.3	0	2.12575e+08
TX	2010	6.3	20	0	0	VRFB	5.60622e+09	0	0	43373	14096.1	0.000380782	1.84261e+08
TX	2010	6.3	0	0	50	VRFB	1.86407e+10	0	0	45098.2	14386.1	NaN	1.8669e+08
TX	2010	6.3	10	0	50	VRFB	1.58535e+10	0	0	45197	14757.9	0	1.54599e+08
TX	2010	6.3	20	0	50	VRFB	1.32501e+10	0	0	42791.8	13909.2	0.000380782	1.26321e+08
TX	2010	6.3	0	0	100	VRFB	2.75845e+10	0	0	43895.2	13649.3	NaN	1.72403e+08
TX	2010	6.3	10	0	100	VRFB	2.32314e+10	0	0	41366.3	11490.6	0	1.42283e+08
TX	2010	6.3	20	0	100	VRFB	1.92766e+10	0	0	35870.2	9484.85	0.000380782	1.16449e+08
TX	2010	6.3	0	0	200	VRFB	4.42111e+10	0	0	21815.6	0	NaN	1.62763e+08
TX	2010	6.3	10	0	200	VRFB	3.69906e+10	0	0	3595.22	0	0	1.35005e+08
TX	2010	6.3	20	0	200	VRFB	3.05751e+10	0	0	10317.2	0	0.000380782	1.11078e+08
TX	2010	6.3	0	20	0	VRFB	6.87525e+09	0	0	44637.6	14874.4	0	2.14221e+08
TX	2010	6.3	10	20	0	VRFB	5.57549e+09	0	0	44969.4	14703.8	5.25281e-05	1.89542e+08
TX	2010	6.3	20	20	0	VRFB	4.46389e+09	0	0	40921.7	15032.5	0.00273594	1.60096e+08
TX	2010	6.3	0	20	50	VRFB	1.60918e+10	0	0	47058	15659.5	0	1.59088e+08
TX	2010	6.3	10	20	50	VRFB	1.3399e+10	0	0	47131.7	16031.9	5.25281e-05	1.28151e+08
TX	2010	6.3	20	20	50	VRFB	1.08979e+10	0	0	34845	14823.3	0.00273594	1.01577e+08
TX	2010	6.3	0	20	100	VRFB	2.36606e+10	0	0	42473.4	13537.6	0	1.45353e+08
TX	2010	6.3	10	20	100	VRFB	1.94782e+10	0	0	40310.2	11518.6	5.25281e-05	1.16919e+08
TX	2010	6.3	20	20	100	VRFB	1.57165e+10	0	0	22683.9	9866.06	0.00273594	9.28856e+07
TX	2010	6.3	0	20	200	VRFB	3.76609e+10	0	0	20355.5	0	0	1.37041e+08
TX	2010	6.3	10	20	200	VRFB	3.0784e+10	0	0	15926.7	0	5.25281e-05	1.10967e+08
TX	2010	6.3	20	20	200	VRFB	2.47309e+10	0	0	0	0	0.00273594	8.86716e+07
TX	2010	6.3	0	40	0	VRFB	5.86969e+09	0	0	28072.9	12191.8	0.0147681	1.90461e+08
TX	2010	6.3	10	40	0	VRFB	4.66312e+09	0	0	23653.8	12349.6	0.0228264	1.65886e+08
TX	2010	6.3	20	40	0	VRFB	3.6472e+09	0	0	14257.6	13343.4	0.0351146	1.37862e+08
TX	2010	6.3	0	40	50	VRFB	1.39165e+10	0	0	7183.82	10572.2	0.0147681	1.35858e+08
TX	2010	6.3	10	40	50	VRFB	1.13716e+10	0	0	0	9239.49	0.0228264	1.06964e+08
TX	2010	6.3	20	40	50	VRFB	9.05634e+09	0	0	0	0	0.0351146	8.26e+07
TX	2010	6.3	0	40	100	VRFB	2.03679e+10	0	0	0	1595.28	0.0147681	1.23854e+08
TX	2010	6.3	10	40	100	VRFB	1.64354e+10	0	0	0	0	0.0228264	9.73954e+07
TX	2010	6.3	20	40	100	VRFB	1.29643e+10	279.805	811.435	0	0	0.0328774	7.51908e+07
TX	2010	6.3	0	40	200	VRFB	3.22883e+10	708.046	3290.29	0	0	0.00945879	1.16299e+08
TX	2010	6.3	10	40	200	VRFB	2.58229e+10	1324.18	5696.57	0	0	0.0141802	9.16798e+07
TX	2010	6.3	20	40	200	VRFB	2.02242e+10	1747.24	7566.27	0	0	0.0233341	7.1008e+07
TX	2010	6.3	0	0	0	ZBB	8.20106e+09	0	0	26657.3	21112.4	NaN	2.36102e+08
TX	2010	6.3	10	0	0	ZBB	6.80771e+09	0	0	25974.2	20729	0	2.12575e+08
TX	2010	6.3	20	0	0	ZBB	5.60622e+09	0	0	24785.1	20065.9	0.000380782	1.84261e+08
TX	2010	6.3	0	0	50	ZBB	1.86407e+10	0	0	25573.8	18142.9	NaN	1.8669e+08
TX	2010	6.3	10	0	50	ZBB	1.58535e+10	0	0	26147.9	18992.1	0	1.54599e+08
TX	2010	6.3	20	0	50	ZBB	1.32501e+10	0	0	23525.5	19088.1	0.000380782	1.26321e+08
TX	2010	6.3	0	0	100	ZBB	2.75845e+10	0	0	24772.7	16499	NaN	1.72403e+08
TX	2010	6.3	10	0	100	ZBB	2.32314e+10	0	0	24627.5	18581.8	0	1.42283e+08
TX	2010	6.3	20	0	100	ZBB	1.92766e+10	0	0	20612.6	17428.7	0.000380782	1.16449e+08
TX	2010	6.3	0	0	200	ZBB	4.42111e+10	0	0	17712.7	0	NaN	1.62763e+08
TX	2010	6.3	10	0	200	ZBB	3.69906e+10	0	0	18292	0	0	1.35005e+08
TX	2010	6.3	20	0	200	ZBB	3.05751e+10	0	0	2771.1	0	0.000380782	1.11078e+08
TX	2010	6.3	0	20	0	ZBB	6880000000	0	0	25872.2	21403.5	0	2.14221e+08
TX	2010	6.3	10	20	0	ZBB	5580000000	0	0	25656.6	21556.1	5.25281e-05	1.89542e+08
TX	2010	6.3	20	20	0	ZBB	4460000000	0	0	21362.1	21023	0.00273594	1.60096e+08
TX	2010	6.3	0	20	50	ZBB	16100000000	0	0	26915.5	19506.9	0	1.59088e+08
TX	2010	6.3	10	20	50	ZBB	13400000000	0	0	26301.5	19709.8	5.25281e-05	1.28151e+08
TX	2010	6.3	20	20	50	ZBB	10900000000	0	0	13715.5	18614.2	0.00273594	1.01577e+08
TX	2010	6.3	0	20	100	ZBB	23700000000	0	0	25097.6	17430.1	0	1.45353e+08
TX	2010	6.3	10	20	100	ZBB	19500000000	0	0	24302.2	17645.4	5.25281e-05	1.16919e+08
TX	2010	6.3	20	20	100	ZBB	15700000000	0	0	7278.9	16052.3	0.00273594	9.28856e+07
TX	2010	6.3	0	20	200	ZBB	37700000000	0	0	0	0	0	1.37041e+08
TX	2010	6.3	10	20	200	ZBB	30800000000	0	0	0	0	5.25281e-05	1.10967e+08
TX	2010	6.3	20	20	200	ZBB	24700000000	0	0	0	8909.89	0.00273594	8.86716e+07
TX	2010	6.3	0	40	0	ZBB	5.86969e+09	0	0	9027.27	18565.8	0.0147681	1.90461e+08
TX	2010	6.3	10	40	0	ZBB	4.66312e+09	0	0	4900.07	19006.2	0.0228264	1.65886e+08
TX	2010	6.3	20	40	0	ZBB	3.6472e+09	0	0	0	18459.9	0.0351146	1.37862e+08
TX	2010	6.3	0	40	50	ZBB	1.39165e+10	0	0	0	13715	0.0147681	1.35858e+08
TX	2010	6.3	10	40	50	ZBB	1.13716e+10	0	0	0	9345.6	0.0228264	1.06964e+08
TX	2010	6.3	20	40	50	ZBB	9.05634e+09	0	0	0	0	0.0351146	8.26e+07
TX	2010	6.3	0	40	100	ZBB	2.03679e+10	0	0	0	3830.99	0.0147681	1.23854e+08
TX	2010	6.3	10	40	100	ZBB	1.64354e+10	0	0	0	0	0.0228264	9.73954e+07
TX	2010	6.3	20	40	100	ZBB	1.29623e+10	541.82	541.82	0	0	0.0319695	7.52193e+07
TX	2010	6.3	0	40	200	ZBB	3.23006e+10	0	0	0	0	0.0147681	1.16844e+08
TX	2010	6.3	10	40	200	ZBB	2.58566e+10	643.072	1113.15	0	0	0.0190801	9.24173e+07
TX	2010	6.3	20	40	200	ZBB	2.02664e+10	1082.23	2164.46	0	0	0.0283087	7.18243e+07
TX	2010	6.3	0	0	0	No Storage	8.20106e+09					NaN	2.36102e+08
TX	2010	6.3	10	0	0	No Storage	6.80771e+09					0	2.12575e+08
TX	2010	6.3	20	0	0	No Storage	5.60622e+09					0.000380782	1.84261e+08
TX	2010	6.3	0	0	50	No Storage	1.86407e+10					NaN	1.8669e+08
TX	2010	6.3	10	0	50	No Storage	1.58535e+10					0	1.54599e+08
TX	2010	6.3	20	0	50	No Storage	1.32501e+10					0.000380782	1.26321e+08
TX	2010	6.3	0	0	100	No Storage	2.75845e+10					NaN	1.72403e+08
TX	2010	6.3	10	0	100	No Storage	2.32314e+10					0	1.42283e+08
TX	2010	6.3	20	0	100	No Storage	1.92766e+10					0.000380782	1.16449e+08
TX	2010	6.3	0	0	200	No Storage	4.42111e+10					NaN	1.62763e+08
TX	2010	6.3	10	0	200	No Storage	3.69906e+10					0	1.35005e+08
TX	2010	6.3	20	0	200	No Storage	3.05751e+10					0.000380782	1.11078e+08
TX	2010	6.3	0	20	0	No Storage	6.87525e+09					0	2.14221e+08
TX	2010	6.3	10	20	0	No Storage	5.57549e+09					5.25281e-05	1.89542e+08
TX	2010	6.3	20	20	0	No Storage	4.46389e+09					0.00273594	1.60096e+08
TX	2010	6.3	0	20	50	No Storage	1.60918e+10					0	1.59088e+08
TX	2010	6.3	10	20	50	No Storage	1.3399e+10					5.25281e-05	1.28151e+08
TX	2010	6.3	20	20	50	No Storage	1.08979e+10					0.00273594	1.01577e+08
TX	2010	6.3	0	20	100	No Storage	2.36606e+10					0	1.45353e+08
TX	2010	6.3	10	20	100	No Storage	1.94782e+10					5.25281e-05	1.16919e+08
TX	2010	6.3	20	20	100	No Storage	1.57165e+10					0.00273594	9.28856e+07
TX	2010	6.3	0	20	200	No Storage	3.76609e+10					0	1.37041e+08
TX	2010	6.3	10	20	200	No Storage	3.0784e+10					5.25281e-05	1.10967e+08
TX	2010	6.3	20	20	200	No Storage	2.47309e+10					0.00273594	8.86716e+07
TX	2010	6.3	0	40	0	No Storage	5.86969e+09					0.0147681	1.90461e+08
TX	2010	6.3	10	40	0	No Storage	4.66312e+09					0.0228264	1.65886e+08
TX	2010	6.3	20	40	0	No Storage	3.6472e+09					0.0351146	1.37862e+08
TX	2010	6.3	0	40	50	No Storage	1.39165e+10					0.0147681	1.35858e+08
TX	2010	6.3	10	40	50	No Storage	1.13716e+10					0.0228264	1.06964e+08
TX	2010	6.3	20	40	50	No Storage	9.05634e+09					0.0351146	8.26e+07
TX	2010	6.3	0	40	100	No Storage	2.03679e+10					0.0147681	1.23854e+08
TX	2010	6.3	10	40	100	No Storage	1.64354e+10					0.0228264	9.73954e+07
TX	2010	6.3	20	40	100	No Storage	1.29654e+10					0.0351146	7.54183e+07
TX	2010	6.3	0	40	200	No Storage	3.23006e+10					0.0147681	1.16844e+08
TX	2010	6.3	10	40	200	No Storage	2.58636e+10					0.0228264	9.26247e+07
TX	2010	6.3	20	40	200	No Storage	2.03006e+10					0.0351146	7.22737e+07
TX	2010	8.2	0	0	0	ACAES	8.20106e+09	0	0	59400.1	0	NaN	2.36102e+08
TX	2010	8.2	10	0	0	ACAES	6.80771e+09	0	0	55097.8	0	0	2.12575e+08
TX	2010	8.2	20	0	0	ACAES	5.60881e+09	0	0	50113.1	0	0.00209548	1.84382e+08
TX	2010	8.2	0	0	50	ACAES	1.86407e+10	0	0	54446.7	0	NaN	1.8669e+08
TX	2010	8.2	10	0	50	ACAES	1.58535e+10	0	0	56794.7	0	0	1.54599e+08
TX	2010	8.2	20	0	50	ACAES	1.3257e+10	0	0	42884.3	0	0.00209548	1.26371e+08
TX	2010	8.2	0	0	100	ACAES	2.75845e+10	0	0	51382.8	0	NaN	1.72403e+08
TX	2010	8.2	10	0	100	ACAES	2.32314e+10	0	0	29940.1	0	0	1.42283e+08
TX	2010	8.2	20	0	100	ACAES	1.9286e+10	0	0	31.2346	0	0.00209548	1.165e+08
TX	2010	8.2	0	0	200	ACAES	4.42111e+10	0	0	8853.91	0	NaN	1.62763e+08
TX	2010	8.2	10	0	200	ACAES	3.69897e+10	273.942	2311.95	0	0	0	1.3484e+08
TX	2010	8.2	20	0	200	ACAES	3.05467e+10	1622.47	14820.9	0	0	6.74694e-05	1.10022e+08
TX	2010	8.2	0	20	0	ACAES	6.87525e+09	0	0	59756.4	0	0	2.14221e+08
TX	2010	8.2	10	20	0	ACAES	5.57576e+09	0	0	57917.3	0	0.00024527	1.89555e+08
TX	2010	8.2	20	20	0	ACAES	4.4713e+09	0	0	52224.4	0	0.00618647	1.60445e+08
TX	2010	8.2	0	20	50	ACAES	1.60918e+10	0	0	58335.9	0	0	1.59088e+08
TX	2010	8.2	10	20	50	ACAES	1.33997e+10	0	0	61462.8	0	0.00024527	1.28156e+08
TX	2010	8.2	20	20	50	ACAES	1.09177e+10	0	0	36933	0	0.00618647	1.01722e+08
TX	2010	8.2	0	20	100	ACAES	2.36606e+10	0	0	47062.8	0	0	1.45353e+08
TX	2010	8.2	10	20	100	ACAES	1.94792e+10	0	0	40015.4	0	0.00024527	1.16924e+08
TX	2010	8.2	20	20	100	ACAES	1.57435e+10	0	0	1086.54	0	0.00618647	9.30306e+07
TX	2010	8.2	0	20	200	ACAES	3.76609e+10	0	0	0	0	0	1.37041e+08
TX	2010	8.2	10	20	200	ACAES	3.07855e+10	0	0	0	0	0.00024527	1.10972e+08
TX	2010	8.2	20	20	200	ACAES	2.47421e+10	1123.73	8333.47	0	0	0.00235315	8.81669e+07
TX	2010	8.2	0	40	0	ACAES	5.88319e+09	0	0	24881.1	0	0.0252235	1.91098e+08
TX	2010	8.2	10	40	0	ACAES	4.68446e+09	0	0	26735.1	0	0.0333017	1.66893e+08
TX	2010	8.2	20	40	0	ACAES	3.68291e+09	0	0	16327.8	0	0.0479358	1.39545e+08
TX	2010	8.2	0	40	50	ACAES	1.39524e+10	0	0	1719.94	0	0.0252235	1.36121e+08
TX	2010	8.2	10	40	50	ACAES	1.14283e+10	0	0	0	0	0.0333017	1.0738e+08
TX	2010	8.2	20	40	50	ACAES	9.1304e+09	1160.55	7775.67	0	0	0.0332034	8.18197e+07
TX	2010	8.2	0	40	100	ACAES	2.04001e+10	1137.13	7561.94	0	0	0.0129518	1.23069e+08
TX	2010	8.2	10	40	100	ACAES	1.64555e+10	2010.75	12896.5	0	0	0.0140101	9.58503e+07
TX	2010	8.2	20	40	100	ACAES	1.29597e+10	2541.55	17087.3	0	0	0.0210507	7.34335e+07
TX	2010	8.2	0	40	200	ACAES	3.21549e+10	3669.46	26074.2	0	0	0.00187552	1.14392e+08
TX	2010	8.2	10	40	200	ACAES	2.56807e+10	3838.35	25525	0	0	0.00611985	9.01819e+07
TX	2010	8.2	20	40	200	ACAES	2.00564e+10	4238.88	31024.1	0	0	0.0131576	6.95523e+07
TX	2010	8.2	0	0	0	DCAES	8.20106e+09	0	0	18451.7	0	NaN	2.36102e+08
TX	2010	8.2	10	0	0	DCAES	6.80771e+09	0	0	14111.1	0	0	2.12575e+08
TX	2010	8.2	20	0	0	DCAES	5.60881e+09	0	0	18923.9	0	0.00209548	1.84382e+08
TX	2010	8.2	0	0	50	DCAES	1.86407e+10	0	0	15919.1	0	NaN	1.8669e+08
TX	2010	8.2	10	0	50	DCAES	1.58535e+10	0	0	12980.9	0	0	1.54599e+08
TX	2010	8.2	20	0	50	DCAES	1.3257e+10	0	0	0	0	0.00209548	1.26371e+08
TX	2010	8.2	0	0	100	DCAES	2.75845e+10	0	0	12295.7	0	NaN	1.72403e+08
TX	2010	8.2	10	0	100	DCAES	2.32314e+10	0	0	0	0	0	1.42283e+08
TX	2010	8.2	20	0	100	DCAES	1.92775e+10	872.306	23830.2	0	0	0.00043573	1.15162e+08
TX	2010	8.2	0	0	200	DCAES	4.41789e+10	1933.86	43425.8	0	0	NaN	1.60297e+08
TX	2010	8.2	10	0	200	DCAES	3.68971e+10	3292.3	94708	0	0	0	1.30803e+08
TX	2010	8.2	20	0	200	DCAES	3.03897e+10	4827.48	186044	0	0	0	1.05214e+08
TX	2010	8.2	0	20	0	DCAES	6.87525e+09	0	0	29491.9	0	0	2.14221e+08
TX	2010	8.2	10	20	0	DCAES	5.57576e+09	0	0	29403.8	0	0.00024527	1.89555e+08
TX	2010	8.2	20	20	0	DCAES	4.4713e+09	0	0	23679.4	0	0.00618647	1.60445e+08
TX	2010	8.2	0	20	50	DCAES	1.60918e+10	0	0	30678.3	0	0	1.59088e+08
TX	2010	8.2	10	20	50	DCAES	1.33997e+10	0	0	31496.6	0	0.00024527	1.28156e+08
TX	2010	8.2	20	20	50	DCAES	1.09177e+10	0	0	0	0	0.00618647	1.01722e+08
TX	2010	8.2	0	20	100	DCAES	2.36606e+10	0	0	19145.3	0	0	1.45353e+08
TX	2010	8.2	10	20	100	DCAES	1.94792e+10	0	0	11534.3	0	0.00024527	1.16924e+08
TX	2010	8.2	20	20	100	DCAES	1.57359e+10	724.678	19130.7	0	0	0.00329605	9.21677e+07
TX	2010	8.2	0	20	200	DCAES	3.7634e+10	1925.51	55216.2	0	0	0	1.3482e+08
TX	2010	8.2	10	20	200	DCAES	3.07553e+10	1920.97	73699.8	0	0	-2.02208e-19	1.08852e+08
TX	2010	8.2	20	20	200	DCAES	2.46662e+10	2752.73	117275	0	0	0.000479693	8.59661e+07
TX	2010	8.2	0	40	0	DCAES	5.88319e+09	0	0	0	0	0.0252235	1.91098e+08
TX	2010	8.2	10	40	0	DCAES	4.68446e+09	0	0	9301.63	0	0.0333017	1.66893e+08
TX	2010	8.2	20	40	0	DCAES	3.68291e+09	0	0	0	0	0.0479358	1.39545e+08
TX	2010	8.2	0	40	50	DCAES	1.39457e+10	919.628	8583.19	0	0	0.0149228	1.35168e+08
TX	2010	8.2	10	40	50	DCAES	1.13995e+10	1896.2	20331.5	0	0	0.0146262	1.05585e+08
TX	2010	8.2	20	40	50	DCAES	9.06025e+09	2665.29	40037.8	0	0	0.0196116	8.03894e+07
TX	2010	8.2	0	40	100	DCAES	2.03326e+10	2689.29	38852.2	0	0	0.00389557	1.20098e+08
TX	2010	8.2	10	40	100	DCAES	1.63795e+10	3144.43	53737	0	0	0.00810674	9.36267e+07
TX	2010	8.2	20	40	100	DCAES	1.286e+10	4035.24	88460.9	0	0	0.0135335	7.10916e+07
TX	2010	8.2	0	40	200	DCAES	3.19665e+10	6445.42	157114	0	0	0.000206223	1.09423e+08
TX	2010	8.2	10	40	200	DCAES	2.55534e+10	5600.79	160413	0	0	0.00303502	8.69601e+07
TX	2010	8.2	20	40	200	DCAES	1.99094e+10	6296.74	245233	0	0	0.00824432	6.64586e+07
TX	2010	8.2	0	0	0	PbA	8.20106e+09	0	0	24833.1	22395.8	NaN	2.36102e+08
TX	2010	8.2	10	0	0	PbA	6.80771e+09	0	0	23661.6	21526.6	0	2.12575e+08
TX	2010	8.2	20	0	0	PbA	5.60881e+09	0	0	20046.1	20723.2	0.00209548	1.84382e+08
TX	2010	8.2	0	0	50	PbA	1.86407e+10	0	0	24061.6	21634.1	NaN	1.8669e+08
TX	2010	8.2	10	0	50	PbA	1.58535e+10	0	0	24749.2	21950.5	0	1.54599e+08
TX	2010	8.2	20	0	50	PbA	1.3257e+10	0	0	15209.1	20541.1	0.00209548	1.26371e+08
TX	2010	8.2	0	0	100	PbA	2.75845e+10	0	0	22204.3	21350.3	NaN	1.72403e+08
TX	2010	8.2	10	0	100	PbA	2.32314e+10	0	0	20997.8	19576.4	0	1.42283e+08
TX	2010	8.2	20	0	100	PbA	1.9286e+10	0	0	8136.02	15993.7	0.00209548	1.165e+08
TX	2010	8.2	0	0	200	PbA	4.42111e+10	0	0	16277.9	16550.4	NaN	1.62763e+08
TX	2010	8.2	10	0	200	PbA	3.69906e+10	0	0	0	0	0	1.35005e+08
TX	2010	8.2	20	0	200	PbA	3.05896e+10	0	0	0	0	0.00209548	1.11129e+08
TX	2010	8.2	0	20	0	PbA	6.87525e+09	0	0	23300.1	22219.7	0	2.14221e+08
TX	2010	8.2	10	20	0	PbA	5.57576e+09	0	0	22896.1	21898.3	0.00024527	1.89555e+08
TX	2010	8.2	20	20	0	PbA	4.4713e+09	0	0	15477	21512.8	0.00618647	1.60445e+08
TX	2010	8.2	0	20	50	PbA	1.60918e+10	0	0	25655.6	23052.2	0	1.59088e+08
TX	2010	8.2	10	20	50	PbA	1.33997e+10	0	0	24698.4	23340.7	0.00024527	1.28156e+08
TX	2010	8.2	20	20	50	PbA	1.09177e+10	0	0	3832.25	20533	0.00618647	1.01722e+08
TX	2010	8.2	0	20	100	PbA	2.36606e+10	0	0	22789.4	21449.7	0	1.45353e+08
TX	2010	8.2	10	20	100	PbA	1.94792e+10	0	0	19648	19562.1	0.00024527	1.16924e+08
TX	2010	8.2	20	20	100	PbA	1.57435e+10	0	0	0	11620.6	0.00618647	9.30306e+07
TX	2010	8.2	0	20	200	PbA	3.76609e+10	0	0	13670.7	15034.2	0	1.37041e+08
TX	2010	8.2	10	20	200	PbA	3.07855e+10	0	0	8483.76	12058.8	0.00024527	1.10972e+08
TX	2010	8.2	20	20	200	PbA	2.47724e+10	0	0	0	0	0.00618647	8.88166e+07
TX	2010	8.2	0	40	0	PbA	5.88319e+09	0	0	2631.72	19162.5	0.0252235	1.91098e+08
TX	2010	8.2	10	40	0	PbA	4.68446e+09	0	0	0	18322.1	0.0333017	1.66893e+08
TX	2010	8.2	20	40	0	PbA	3.68291e+09	0	0	0	15262.1	0.0479358	1.39545e+08
TX	2010	8.2	0	40	50	PbA	1.39524e+10	0	0	0	8787.53	0.0252235	1.36121e+08
TX	2010	8.2	10	40	50	PbA	1.14283e+10	0	0	0	2997.87	0.0333017	1.0738e+08
TX	2010	8.2	20	40	50	PbA	9.14743e+09	853.187	853.187	0	0	0.0415242	8.28475e+07
TX	2010	8.2	0	40	100	PbA	2.04169e+10	0	0	0	0	0.0252235	1.24117e+08
TX	2010	8.2	10	40	100	PbA	1.65113e+10	611.57	611.57	0	0	0.0294807	9.75725e+07
TX	2010	8.2	20	40	100	PbA	1.30459e+10	2430.95	2430.95	0	0	0.0318405	7.49598e+07
TX	2010	8.2	0	40	200	PbA	3.23531e+10	1389.18	3889.69	0	0	0.0135483	1.16357e+08
TX	2010	8.2	10	40	200	PbA	2.59021e+10	2488.43	6009.62	0	0	0.0161016	9.17733e+07
TX	2010	8.2	20	40	200	PbA	2.03146e+10	2935.74	6694.99	0	0	0.0260274	7.12661e+07
TX	2010	8.2	0	0	0	Li-ion	8.20106e+09	0	0	77159.7	38172.7	NaN	2.36102e+08
TX	2010	8.2	10	0	0	Li-ion	6.80771e+09	0	0	75988.1	37303.5	0	2.12575e+08
TX	2010	8.2	20	0	0	Li-ion	5.60881e+09	0	0	72372.7	36500	0.00209548	1.84382e+08
TX	2010	8.2	0	0	50	Li-ion	1.86407e+10	0	0	76388.2	37410.9	NaN	1.8669e+08
TX	2010	8.2	10	0	50	Li-ion	1.58535e+10	0	0	77075.8	37727.4	0	1.54599e+08
TX	2010	8.2	20	0	50	Li-ion	1.3257e+10	0	0	67535.6	36318	0.00209548	1.26371e+08
TX	2010	8.2	0	0	100	Li-ion	2.75845e+10	0	0	74530.9	37127.2	NaN	1.72403e+08
TX	2010	8.2	10	0	100	Li-ion	2.32314e+10	0	0	73324.3	35353.2	0	1.42283e+08
TX	2010	8.2	20	0	100	Li-ion	1.9286e+10	0	0	60462.6	31770.5	0.00209548	1.165e+08
TX	2010	8.2	0	0	200	Li-ion	4.42111e+10	0	0	68604.5	32327.3	NaN	1.62763e+08
TX	2010	8.2	10	0	200	Li-ion	3.69906e+10	0	0	63818.3	28010.1	0	1.35005e+08
TX	2010	8.2	20	0	200	Li-ion	3.05896e+10	0	0	42448.9	22283.5	0.00209548	1.11129e+08
TX	2010	8.2	0	20	0	Li-ion	6.87525e+09	0	0	75626.7	37996.5	0	2.14221e+08
TX	2010	8.2	10	20	0	Li-ion	5.57576e+09	0	0	75222.7	37675.1	0.00024527	1.89555e+08
TX	2010	8.2	20	20	0	Li-ion	4.4713e+09	0	0	67803.6	37289.7	0.00618647	1.60445e+08
TX	2010	8.2	0	20	50	Li-ion	1.60918e+10	0	0	77982.1	38829	0	1.59088e+08
TX	2010	8.2	10	20	50	Li-ion	1.33997e+10	0	0	77024.9	39117.6	0.00024527	1.28156e+08
TX	2010	8.2	20	20	50	Li-ion	1.09177e+10	0	0	56158.8	36309.9	0.00618647	1.01722e+08
TX	2010	8.2	0	20	100	Li-ion	2.36606e+10	0	0	75116	37226.5	0	1.45353e+08
TX	2010	8.2	10	20	100	Li-ion	1.94792e+10	0	0	71974.5	35339	0.00024527	1.16924e+08
TX	2010	8.2	20	20	100	Li-ion	1.57435e+10	0	0	41918.9	31668.8	0.00618647	9.30306e+07
TX	2010	8.2	0	20	200	Li-ion	3.76609e+10	0	0	65942.9	30816.2	0	1.37041e+08
TX	2010	8.2	10	20	200	Li-ion	3.07855e+10	0	0	60807.8	27845.7	0.00024527	1.10972e+08
TX	2010	8.2	20	20	200	Li-ion	2.47724e+10	0	0	13413.3	22786.7	0.00618647	8.88166e+07
TX	2010	8.2	0	40	0	Li-ion	5.88319e+09	0	0	54958.3	34939.4	0.0252235	1.91098e+08
TX	2010	8.2	10	40	0	Li-ion	4.68446e+09	0	0	49013.2	35192.8	0.0333017	1.66893e+08
TX	2010	8.2	20	40	0	Li-ion	3.68291e+09	0	0	37072	35657.4	0.0479358	1.39545e+08
TX	2010	8.2	0	40	50	Li-ion	1.39524e+10	0	0	27856.2	33249.4	0.0252235	1.36121e+08
TX	2010	8.2	10	40	50	Li-ion	1.14283e+10	0	0	10742.1	33317.5	0.0333017	1.0738e+08
TX	2010	8.2	20	40	50	Li-ion	9.15121e+09	0	0	0	24627.2	0.0479358	8.32961e+07
TX	2010	8.2	0	40	100	Li-ion	2.04169e+10	0	0	3295.28	27433.7	0.0252235	1.24117e+08
TX	2010	8.2	10	40	100	Li-ion	1.65129e+10	0	0	0	19426.5	0.0333017	9.78114e+07
TX	2010	8.2	20	40	100	Li-ion	1.3095e+10	0	0	0	119.443	0.0479358	7.61145e+07
TX	2010	8.2	0	40	200	Li-ion	3.23759e+10	0	0	0	0	0.0252235	1.17107e+08
TX	2010	8.2	10	40	200	Li-ion	2.59826e+10	0	0	0	0	0.0333017	9.30406e+07
TX	2010	8.2	20	40	200	Li-ion	2.04854e+10	1111.05	1111.05	0	0	0.0397496	7.24085e+07
TX	2010	8.2	0	0	0	Li-ion (reduced cost)	8.20106e+09	0	0	3395.28	30152.8	NaN	2.36102e+08
TX	2010	8.2	10	0	0	Li-ion (reduced cost)	6.80771e+09	0	0	2216.82	29283.6	0	2.12575e+08
TX	2010	8.2	20	0	0	Li-ion (reduced cost)	5.60881e+09	0	0	0	27925.3	0.00209548	1.84382e+08
TX	2010	8.2	0	0	50	Li-ion (reduced cost)	1.86407e+10	0	0	2625.32	29389.8	NaN	1.8669e+08
TX	2010	8.2	10	0	50	Li-ion (reduced cost)	1.58535e+10	0	0	3252.09	29707.5	0	1.54599e+08
TX	2010	8.2	20	0	50	Li-ion (reduced cost)	1.3257e+10	0	0	0	25723.3	0.00209548	1.26371e+08
TX	2010	8.2	0	0	100	Li-ion (reduced cost)	2.75845e+10	0	0	774.111	29107.3	NaN	1.72403e+08
TX	2010	8.2	10	0	100	Li-ion (reduced cost)	2.32314e+10	0	0	0	27210	0	1.42283e+08
TX	2010	8.2	20	0	100	Li-ion (reduced cost)	1.9286e+10	0	0	0	19381.4	0.00209548	1.165e+08
TX	2010	8.2	0	0	200	Li-ion (reduced cost)	4.42111e+10	0	0	0	22911	NaN	1.62763e+08
TX	2010	8.2	10	0	200	Li-ion (reduced cost)	3.69906e+10	0	0	0	18028.3	0	1.35005e+08
TX	2010	8.2	20	0	200	Li-ion (reduced cost)	3.05896e+10	0	0	0	5339.16	0.00209548	1.11129e+08
TX	2010	8.2	0	20	0	Li-ion (reduced cost)	6.87525e+09	0	0	1867.69	29976.6	0	2.14221e+08
TX	2010	8.2	10	20	0	Li-ion (reduced cost)	5.57576e+09	0	0	1465.19	29655.2	0.00024527	1.89555e+08
TX	2010	8.2	20	20	0	Li-ion (reduced cost)	4.4713e+09	0	0	0	27200.5	0.00618647	1.60445e+08
TX	2010	8.2	0	20	50	Li-ion (reduced cost)	1.60918e+10	0	0	4225.33	30809.1	0	1.59088e+08
TX	2010	8.2	10	20	50	Li-ion (reduced cost)	1.33997e+10	0	0	3272.71	31098.2	0.00024527	1.28156e+08
TX	2010	8.2	20	20	50	Li-ion (reduced cost)	1.09177e+10	0	0	0	21459.1	0.00618647	1.01722e+08
TX	2010	8.2	0	20	100	Li-ion (reduced cost)	2.36606e+10	0	0	1366.29	29206.6	0	1.45353e+08
TX	2010	8.2	10	20	100	Li-ion (reduced cost)	1.94792e+10	0	0	0	26809.7	0.00024527	1.16924e+08
TX	2010	8.2	20	20	100	Li-ion (reduced cost)	1.57435e+10	0	0	0	11335.1	0.00618647	9.30306e+07
TX	2010	8.2	0	20	200	Li-ion (reduced cost)	3.76609e+10	0	0	0	20752	0	1.37041e+08
TX	2010	8.2	10	20	200	Li-ion (reduced cost)	3.07855e+10	0	0	0	16238.4	0.00024527	1.10972e+08
TX	2010	8.2	20	20	200	Li-ion (reduced cost)	2.47703e+10	551.373	551.373	0	0	0.0048648	8.87121e+07
TX	2010	8.2	0	40	0	Li-ion (reduced cost)	5.88319e+09	0	0	0	21655.1	0.0252235	1.91098e+08
TX	2010	8.2	10	40	0	Li-ion (reduced cost)	4.68446e+09	0	0	0	19133.7	0.0333017	1.66893e+08
TX	2010	8.2	20	40	0	Li-ion (reduced cost)	3.68291e+09	0	0	0	12975.2	0.0479358	1.39545e+08
TX	2010	8.2	0	40	50	Li-ion (reduced cost)	1.39524e+10	0	0	0	10277.6	0.0252235	1.36121e+08
TX	2010	8.2	10	40	50	Li-ion (reduced cost)	1.14283e+10	0	0	0	0	0.0333017	1.0738e+08
TX	2010	8.2	20	40	50	Li-ion (reduced cost)	9.12623e+09	2211.2	2211.2	0	0	0.0330092	8.22564e+07
TX	2010	8.2	0	40	100	Li-ion (reduced cost)	2.04167e+10	291.695	291.695	0	0	0.0232769	1.24033e+08
TX	2010	8.2	10	40	100	Li-ion (reduced cost)	1.64919e+10	2279.47	2279.47	0	0	0.0206888	9.70249e+07
TX	2010	8.2	20	40	100	Li-ion (reduced cost)	1.30102e+10	2847.58	2847.58	0	0	0.0301177	7.48282e+07
TX	2010	8.2	0	40	200	Li-ion (reduced cost)	3.23295e+10	2623.35	2623.35	0	0	0.0114394	1.16437e+08
TX	2010	8.2	10	40	200	Li-ion (reduced cost)	2.58723e+10	3545.88	3545.88	0	0	0.0169615	9.20225e+07
TX	2010	8.2	20	40	200	Li-ion (reduced cost)	2.02757e+10	4256.1	4256.1	0	0	0.0266702	7.14684e+07
TX	2010	8.2	0	0	0	NaS	8.20106e+09	0	0	28514.4	19766.4	NaN	2.36102e+08
TX	2010	8.2	10	0	0	NaS	6.80771e+09	0	0	27342.8	18897.1	0	2.12575e+08
TX	2010	8.2	20	0	0	NaS	5.60881e+09	0	0	23727.4	18093.7	0.00209548	1.84382e+08
TX	2010	8.2	0	0	50	NaS	1.86407e+10	0	0	27742.9	19004.6	NaN	1.8669e+08
TX	2010	8.2	10	0	50	NaS	1.58535e+10	0	0	28430.5	19321	0	1.54599e+08
TX	2010	8.2	20	0	50	NaS	1.3257e+10	0	0	18890.3	17911.7	0.00209548	1.26371e+08
TX	2010	8.2	0	0	100	NaS	2.75845e+10	0	0	25885.6	18720.8	NaN	1.72403e+08
TX	2010	8.2	10	0	100	NaS	2.32314e+10	0	0	24679	16946.9	0	1.42283e+08
TX	2010	8.2	20	0	100	NaS	1.9286e+10	0	0	11817.3	13364.2	0.00209548	1.165e+08
TX	2010	8.2	0	0	200	NaS	4.42111e+10	0	0	19959.2	13920.9	NaN	1.62763e+08
TX	2010	8.2	10	0	200	NaS	3.69906e+10	0	0	7109.17	0	0	1.35005e+08
TX	2010	8.2	20	0	200	NaS	3.05896e+10	0	0	0	0	0.00209548	1.11129e+08
TX	2010	8.2	0	20	0	NaS	6.87525e+09	0	0	26981.4	19590.2	0	2.14221e+08
TX	2010	8.2	10	20	0	NaS	5.57576e+09	0	0	26577.4	19268.8	0.00024527	1.89555e+08
TX	2010	8.2	20	20	0	NaS	4.4713e+09	0	0	19158.3	18883.4	0.00618647	1.60445e+08
TX	2010	8.2	0	20	50	NaS	1.60918e+10	0	0	29336.8	20422.7	0	1.59088e+08
TX	2010	8.2	10	20	50	NaS	1.33997e+10	0	0	28379.6	20711.2	0.00024527	1.28156e+08
TX	2010	8.2	20	20	50	NaS	1.09177e+10	0	0	7513.52	17903.5	0.00618647	1.01722e+08
TX	2010	8.2	0	20	100	NaS	2.36606e+10	0	0	26470.7	18820.2	0	1.45353e+08
TX	2010	8.2	10	20	100	NaS	1.94792e+10	0	0	23329.2	16932.7	0.00024527	1.16924e+08
TX	2010	8.2	20	20	100	NaS	1.57435e+10	0	0	0	11019.2	0.00618647	9.30306e+07
TX	2010	8.2	0	20	200	NaS	3.76609e+10	0	0	14221.2	0	0	1.37041e+08
TX	2010	8.2	10	20	200	NaS	3.07855e+10	0	0	0	0	0.00024527	1.10972e+08
TX	2010	8.2	20	20	200	NaS	2.47724e+10	0	0	0	0	0.00618647	8.88166e+07
TX	2010	8.2	0	40	0	NaS	5.88319e+09	0	0	6312.99	16533.1	0.0252235	1.91098e+08
TX	2010	8.2	10	40	0	NaS	4.68446e+09	0	0	367.874	16786.5	0.0333017	1.66893e+08
TX	2010	8.2	20	40	0	NaS	3.68291e+09	0	0	0	13640.2	0.0479358	1.39545e+08
TX	2010	8.2	0	40	50	NaS	1.39524e+10	0	0	0	7693.47	0.0252235	1.36121e+08
TX	2010	8.2	10	40	50	NaS	1.14283e+10	0	0	0	1957.84	0.0333017	1.0738e+08
TX	2010	8.2	20	40	50	NaS	9.14829e+09	754.909	754.909	0	0	0.0422235	8.28963e+07
TX	2010	8.2	0	40	100	NaS	2.04169e+10	0	0	0	0	0.0252235	1.24117e+08
TX	2010	8.2	10	40	100	NaS	1.65118e+10	500.049	500.049	0	0	0.030154	9.76141e+07
TX	2010	8.2	20	40	100	NaS	1.30485e+10	2410.68	2410.68	0	0	0.0319423	7.49671e+07
TX	2010	8.2	0	40	200	NaS	3.2347e+10	1502.59	4814.24	0	0	0.0121343	1.16232e+08
TX	2010	8.2	10	40	200	NaS	2.58937e+10	2451.5	7302.13	0	0	0.0150339	9.1636e+07
TX	2010	8.2	20	40	200	NaS	2.03053e+10	2920.57	8497.51	0	0	0.0244626	7.10822e+07
TX	2010	8.2	0	0	0	NaS (Increased Cost)	8.20106e+09	0	0	41661.8	42116.9	NaN	2.36102e+08
TX	2010	8.2	10	0	0	NaS (Increased Cost)	6.80771e+09	0	0	40490.2	41247.7	0	2.12575e+08
TX	2010	8.2	20	0	0	NaS (Increased Cost)	5.60881e+09	0	0	36874.8	40444.3	0.00209548	1.84382e+08
TX	2010	8.2	0	0	50	NaS (Increased Cost)	1.86407e+10	0	0	40890.3	41355.2	NaN	1.8669e+08
TX	2010	8.2	10	0	50	NaS (Increased Cost)	1.58535e+10	0	0	41577.9	41671.6	0	1.54599e+08
TX	2010	8.2	20	0	50	NaS (Increased Cost)	1.3257e+10	0	0	32037.7	40262.2	0.00209548	1.26371e+08
TX	2010	8.2	0	0	100	NaS (Increased Cost)	2.75845e+10	0	0	39033	41071.4	NaN	1.72403e+08
TX	2010	8.2	10	0	100	NaS (Increased Cost)	2.32314e+10	0	0	37826.4	39297.4	0	1.42283e+08
TX	2010	8.2	20	0	100	NaS (Increased Cost)	1.9286e+10	0	0	24964.7	35714.7	0.00209548	1.165e+08
TX	2010	8.2	0	0	200	NaS (Increased Cost)	4.42111e+10	0	0	33106.6	36271.5	NaN	1.62763e+08
TX	2010	8.2	10	0	200	NaS (Increased Cost)	3.69906e+10	0	0	28320.4	31954.3	0	1.35005e+08
TX	2010	8.2	20	0	200	NaS (Increased Cost)	3.05896e+10	0	0	6950.99	26227.7	0.00209548	1.11129e+08
TX	2010	8.2	0	20	0	NaS (Increased Cost)	6.87525e+09	0	0	40128.7	41940.8	0	2.14221e+08
TX	2010	8.2	10	20	0	NaS (Increased Cost)	5.57576e+09	0	0	39724.7	41619.3	0.00024527	1.89555e+08
TX	2010	8.2	20	20	0	NaS (Increased Cost)	4.4713e+09	0	0	32305.6	41233.9	0.00618647	1.60445e+08
TX	2010	8.2	0	20	50	NaS (Increased Cost)	1.60918e+10	0	0	42484.2	42773.2	0	1.59088e+08
TX	2010	8.2	10	20	50	NaS (Increased Cost)	1.33997e+10	0	0	41527	43061.8	0.00024527	1.28156e+08
TX	2010	8.2	20	20	50	NaS (Increased Cost)	1.09177e+10	0	0	20660.9	40254.1	0.00618647	1.01722e+08
TX	2010	8.2	0	20	100	NaS (Increased Cost)	2.36606e+10	0	0	39618.1	41170.8	0	1.45353e+08
TX	2010	8.2	10	20	100	NaS (Increased Cost)	1.94792e+10	0	0	36476.6	39283.2	0.00024527	1.16924e+08
TX	2010	8.2	20	20	100	NaS (Increased Cost)	1.57435e+10	0	0	6421	35613	0.00618647	9.30306e+07
TX	2010	8.2	0	20	200	NaS (Increased Cost)	3.76609e+10	0	0	30445	34760.4	0	1.37041e+08
TX	2010	8.2	10	20	200	NaS (Increased Cost)	3.07855e+10	0	0	25309.9	31789.9	0.00024527	1.10972e+08
TX	2010	8.2	20	20	200	NaS (Increased Cost)	2.47724e+10	0	0	0	18044.4	0.00618647	8.88166e+07
TX	2010	8.2	0	40	0	NaS (Increased Cost)	5.88319e+09	0	0	19460.4	38883.6	0.0252235	1.91098e+08
TX	2010	8.2	10	40	0	NaS (Increased Cost)	4.68446e+09	0	0	13515.3	39137	0.0333017	1.66893e+08
TX	2010	8.2	20	40	0	NaS (Increased Cost)	3.68291e+09	0	0	1573.87	39601.6	0.0479358	1.39545e+08
TX	2010	8.2	0	40	50	NaS (Increased Cost)	1.39524e+10	0	0	0	34297	0.0252235	1.36121e+08
TX	2010	8.2	10	40	50	NaS (Increased Cost)	1.14283e+10	0	0	0	29880.1	0.0333017	1.0738e+08
TX	2010	8.2	20	40	50	NaS (Increased Cost)	9.15121e+09	0	0	0	12838.9	0.0479358	8.32961e+07
TX	2010	8.2	0	40	100	NaS (Increased Cost)	2.04169e+10	0	0	0	21231.6	0.0252235	1.24117e+08
TX	2010	8.2	10	40	100	NaS (Increased Cost)	1.65129e+10	0	0	0	10992.6	0.0333017	9.78114e+07
TX	2010	8.2	20	40	100	NaS (Increased Cost)	1.30949e+10	144.68	144.68	0	0	0.0467852	7.60307e+07
TX	2010	8.2	0	40	200	NaS (Increased Cost)	3.23759e+10	0	0	0	0	0.0252235	1.17107e+08
TX	2010	8.2	10	40	200	NaS (Increased Cost)	2.598e+10	611.57	611.57	0	0	0.0294807	9.28119e+07
TX	2010	8.2	20	40	200	NaS (Increased Cost)	2.04279e+10	2406.59	2406.59	0	0	0.0319631	7.18853e+07
TX	2010	8.2	0	0	0	PHES	8.20106e+09	0	0	23675.2	0	NaN	2.36102e+08
TX	2010	8.2	10	0	0	PHES	6.80771e+09	0	0	16502.9	0	0	2.12575e+08
TX	2010	8.2	20	0	0	PHES	5.60881e+09	0	0	7044.2	0	0.00209548	1.84382e+08
TX	2010	8.2	0	0	50	PHES	1.86407e+10	0	0	18823.1	0	NaN	1.8669e+08
TX	2010	8.2	10	0	50	PHES	1.58535e+10	0	0	21510.6	0	0	1.54599e+08
TX	2010	8.2	20	0	50	PHES	1.3257e+10	0	0	4476.22	0	0.00209548	1.26371e+08
TX	2010	8.2	0	0	100	PHES	2.75845e+10	0	0	18406.6	0	NaN	1.72403e+08
TX	2010	8.2	10	0	100	PHES	2.32314e+10	0	0	4980.17	0	0	1.42283e+08
TX	2010	8.2	20	0	100	PHES	1.9285e+10	279.032	4464.51	0	0	0.00134765	1.16333e+08
TX	2010	8.2	0	0	200	PHES	4.42111e+10	0	0	0	0	NaN	1.62763e+08
TX	2010	8.2	10	0	200	PHES	3.69881e+10	535.602	8247.98	0	0	0	1.34808e+08
TX	2010	8.2	20	0	200	PHES	3.05123e+10	2712.79	64326.1	0	0	0	1.09871e+08
TX	2010	8.2	0	20	0	PHES	6.87525e+09	0	0	26669.8	0	0	2.14221e+08
TX	2010	8.2	10	20	0	PHES	5.57576e+09	0	0	23406.1	0	0.00024527	1.89555e+08
TX	2010	8.2	20	20	0	PHES	4.4713e+09	0	0	14964.5	0	0.00618647	1.60445e+08
TX	2010	8.2	0	20	50	PHES	1.60918e+10	0	0	34152	0	0	1.59088e+08
TX	2010	8.2	10	20	50	PHES	1.33997e+10	0	0	37026.3	0	0.00024527	1.28156e+08
TX	2010	8.2	20	20	50	PHES	1.09177e+10	0	0	1260.81	0	0.00618647	1.01722e+08
TX	2010	8.2	0	20	100	PHES	2.36606e+10	0	0	31887.8	210.02	0	1.45353e+08
TX	2010	8.2	10	20	100	PHES	1.94792e+10	0	0	16642.1	0	0.00024527	1.16924e+08
TX	2010	8.2	20	20	100	PHES	1.57396e+10	488.928	7273.09	0	0	0.00405355	9.27499e+07
TX	2010	8.2	0	20	200	PHES	3.76609e+10	0	0	10184.2	0	0	1.37041e+08
TX	2010	8.2	10	20	200	PHES	3.07848e+10	263.04	4952.8	0	0	0.000149506	1.10888e+08
TX	2010	8.2	20	20	200	PHES	2.47091e+10	1946.92	45382.5	0	0	0.00102896	8.80134e+07
TX	2010	8.2	0	40	0	PHES	5.88319e+09	0	0	0	0	0.0252235	1.91098e+08
TX	2010	8.2	10	40	0	PHES	4.68445e+09	72.5665	555.134	0	0	0.0323911	1.66887e+08
TX	2010	8.2	20	40	0	PHES	3.67785e+09	849.475	7624.87	0	0	0.036227	1.38818e+08
TX	2010	8.2	0	40	50	PHES	1.39468e+10	806.564	4920.04	0	0	0.0160191	1.35646e+08
TX	2010	8.2	10	40	50	PHES	1.13995e+10	1827.25	12326.9	0	0	0.0151523	1.06081e+08
TX	2010	8.2	20	40	50	PHES	9.05433e+09	2664.75	20785	0	0	0.0196262	8.10145e+07
TX	2010	8.2	0	40	100	PHES	2.03577e+10	2327.03	15848.2	0	0	0.00521379	1.2258e+08
TX	2010	8.2	10	40	100	PHES	1.63894e+10	2990.47	24620.3	0	0	0.00862778	9.56175e+07
TX	2010	8.2	20	40	100	PHES	1.28581e+10	3997.36	45149.6	0	0	0.0136639	7.29671e+07
TX	2010	8.2	0	40	200	PHES	3.2115e+10	4888.8	47120.2	0	0	0.000764611	1.1475e+08
TX	2010	8.2	10	40	200	PHES	2.56144e+10	5184.67	67671.2	0	0	0.00356466	9.0397e+07
TX	2010	8.2	20	40	200	PHES	1.99324e+10	5985.02	96426.1	0	0	0.00880145	6.95083e+07
TX	2010	8.2	0	0	0	PSB	8.20106e+09	0	0	40161	12198.7	NaN	2.36102e+08
TX	2010	8.2	10	0	0	PSB	6.80771e+09	0	0	38717.3	11490.7	0	2.12575e+08
TX	2010	8.2	20	0	0	PSB	5.60881e+09	0	0	34956.4	10652.5	0.00209548	1.84382e+08
TX	2010	8.2	0	0	50	PSB	1.86407e+10	0	0	39477.2	10961.7	NaN	1.8669e+08
TX	2010	8.2	10	0	50	PSB	1.58535e+10	0	0	40007.1	11512.2	0	1.54599e+08
TX	2010	8.2	20	0	50	PSB	1.3257e+10	0	0	30485.9	10151.3	0.00209548	1.26371e+08
TX	2010	8.2	0	0	100	PSB	2.75845e+10	0	0	38054.2	10436.6	NaN	1.72403e+08
TX	2010	8.2	10	0	100	PSB	2.32314e+10	0	0	36330.5	0	0	1.42283e+08
TX	2010	8.2	20	0	100	PSB	1.9286e+10	0	0	18714.3	0	0.00209548	1.165e+08
TX	2010	8.2	0	0	200	PSB	4.42111e+10	0	0	21544	0	NaN	1.62763e+08
TX	2010	8.2	10	0	200	PSB	3.69906e+10	0	0	19072.1	0	0	1.35005e+08
TX	2010	8.2	20	0	200	PSB	3.05896e+10	0	0	0	0	0.00209548	1.11129e+08
TX	2010	8.2	0	20	0	PSB	6.87525e+09	0	0	38665.5	12303.8	0	2.14221e+08
TX	2010	8.2	10	20	0	PSB	5.57576e+09	0	0	38224.7	11971.4	0.00024527	1.89555e+08
TX	2010	8.2	20	20	0	PSB	4.4713e+09	0	0	30485	11558.9	0.00618647	1.60445e+08
TX	2010	8.2	0	20	50	PSB	1.60918e+10	0	0	40629.8	12467.1	0	1.59088e+08
TX	2010	8.2	10	20	50	PSB	1.33997e+10	0	0	39649.6	12690.4	0.00024527	1.28156e+08
TX	2010	8.2	20	20	50	PSB	1.09177e+10	0	0	18729.5	10539.4	0.00618647	1.01722e+08
TX	2010	8.2	0	20	100	PSB	2.36606e+10	0	0	22882.6	0	0	1.45353e+08
TX	2010	8.2	10	20	100	PSB	1.94792e+10	0	0	36073.2	9994.27	0.00024527	1.16924e+08
TX	2010	8.2	20	20	100	PSB	1.57435e+10	0	0	7659.01	6011.05	0.00618647	9.30306e+07
TX	2010	8.2	0	20	200	PSB	3.76609e+10	0	0	26896	0	0	1.37041e+08
TX	2010	8.2	10	20	200	PSB	3.07855e+10	0	0	17416.1	0	0.00024527	1.10972e+08
TX	2010	8.2	20	20	200	PSB	2.47724e+10	0	0	0	0	0.00618647	8.88166e+07
TX	2010	8.2	0	40	0	PSB	5.88319e+09	0	0	19185.4	9036.13	0.0252235	1.91098e+08
TX	2010	8.2	10	40	0	PSB	4.68446e+09	0	0	13661.7	9264.8	0.0333017	1.66893e+08
TX	2010	8.2	20	40	0	PSB	3.68291e+09	0	0	1138.55	9717.59	0.0479358	1.39545e+08
TX	2010	8.2	0	40	50	PSB	1.39524e+10	0	0	0	4370.11	0.0252235	1.36121e+08
TX	2010	8.2	10	40	50	PSB	1.14283e+10	0	0	0	0	0.0333017	1.0738e+08
TX	2010	8.2	20	40	50	PSB	9.1503e+09	389.73	389.73	0	0	0.0448708	8.3093e+07
TX	2010	8.2	0	40	100	PSB	2.04169e+10	0	0	0	0	0.0252235	1.24117e+08
TX	2010	8.2	10	40	100	PSB	1.65121e+10	276.7	829.854	0	0	0.0306868	9.76188e+07
TX	2010	8.2	20	40	100	PSB	1.30545e+10	1888.79	4679.7	0	0	0.0312884	7.48138e+07
TX	2010	8.2	0	40	200	PSB	3.23387e+10	1580.92	6096.9	0	0	0.0105098	1.16189e+08
TX	2010	8.2	10	40	200	PSB	2.58806e+10	2445.55	9536.17	0	0	0.0129653	9.1581e+07
TX	2010	8.2	20	40	200	PSB	2.02848e+10	2915.16	11730.1	0	0	0.0215675	7.09529e+07
TX	2010	8.2	0	0	0	PSB (Reduced Cost)	8.20106e+09	0	0	23069.4	8254.53	NaN	2.36102e+08
TX	2010	8.2	10	0	0	PSB (Reduced Cost)	6.80771e+09	0	0	21625.7	7546.47	0	2.12575e+08
TX	2010	8.2	20	0	0	PSB (Reduced Cost)	5.60881e+09	0	0	17864.8	6708.26	0.00209548	1.84382e+08
TX	2010	8.2	0	0	50	PSB (Reduced Cost)	1.86407e+10	0	0	22385.6	7017.5	NaN	1.8669e+08
TX	2010	8.2	10	0	50	PSB (Reduced Cost)	1.58535e+10	0	0	12110.7	0	0	1.54599e+08
TX	2010	8.2	20	0	50	PSB (Reduced Cost)	1.3257e+10	0	0	9662.47	0	0.00209548	1.26371e+08
TX	2010	8.2	0	0	100	PSB (Reduced Cost)	2.75845e+10	0	0	5921.84	0	NaN	1.72403e+08
TX	2010	8.2	10	0	100	PSB (Reduced Cost)	2.32314e+10	0	0	1538.23	0	0	1.42283e+08
TX	2010	8.2	20	0	100	PSB (Reduced Cost)	1.9286e+10	0	0	0	0	0.00209548	1.165e+08
TX	2010	8.2	0	0	200	PSB (Reduced Cost)	4.42111e+10	0	0	0	0	NaN	1.62763e+08
TX	2010	8.2	10	0	200	PSB (Reduced Cost)	3.69906e+10	0	0	0	0	0	1.35005e+08
TX	2010	8.2	20	0	200	PSB (Reduced Cost)	3.05888e+10	249.757	1061.47	0	0	0.00146656	1.11028e+08
TX	2010	8.2	0	20	0	PSB (Reduced Cost)	6.87525e+09	0	0	21573.9	8359.62	0	2.14221e+08
TX	2010	8.2	10	20	0	PSB (Reduced Cost)	5.57576e+09	0	0	21133.1	8027.22	0.00024527	1.89555e+08
TX	2010	8.2	20	20	0	PSB (Reduced Cost)	4.4713e+09	0	0	13393.4	7614.74	0.00618647	1.60445e+08
TX	2010	8.2	0	20	50	PSB (Reduced Cost)	1.60918e+10	0	0	23538.3	8522.9	0	1.59088e+08
TX	2010	8.2	10	20	50	PSB (Reduced Cost)	1.33997e+10	0	0	22559.6	8748.05	0.00024527	1.28156e+08
TX	2010	8.2	20	20	50	PSB (Reduced Cost)	1.09177e+10	0	0	1637.89	6595.21	0.00618647	1.01722e+08
TX	2010	8.2	0	20	100	PSB (Reduced Cost)	2.36606e+10	0	0	14799.7	0	0	1.45353e+08
TX	2010	8.2	10	20	100	PSB (Reduced Cost)	1.94792e+10	0	0	5623	0	0.00024527	1.16924e+08
TX	2010	8.2	20	20	100	PSB (Reduced Cost)	1.57435e+10	0	0	0	0	0.00618647	9.30306e+07
TX	2010	8.2	0	20	200	PSB (Reduced Cost)	3.76609e+10	0	0	5517.27	0	0	1.37041e+08
TX	2010	8.2	10	20	200	PSB (Reduced Cost)	3.07855e+10	0	0	0	0	0.00024527	1.10972e+08
TX	2010	8.2	20	20	200	PSB (Reduced Cost)	2.47661e+10	635.752	1907.26	0	0	0.00406832	8.86143e+07
TX	2010	8.2	0	40	0	PSB (Reduced Cost)	5.88319e+09	0	0	2093.83	5091.92	0.0252235	1.91098e+08
TX	2010	8.2	10	40	0	PSB (Reduced Cost)	4.68446e+09	0	0	0	3884.22	0.0333017	1.66893e+08
TX	2010	8.2	20	40	0	PSB (Reduced Cost)	3.68291e+09	0	0	0	389.129	0.0479358	1.39545e+08
TX	2010	8.2	0	40	50	PSB (Reduced Cost)	1.39524e+10	0	0	0	0	0.0252235	1.36121e+08
TX	2010	8.2	10	40	50	PSB (Reduced Cost)	1.14282e+10	254.738	254.738	0	0	0.0316571	1.07293e+08
TX	2010	8.2	20	40	50	PSB (Reduced Cost)	9.12008e+09	2387.39	2387.39	0	0	0.0319584	8.22491e+07
TX	2010	8.2	0	40	100	PSB (Reduced Cost)	2.04119e+10	718.953	2444.44	0	0	0.0178886	1.23722e+08
TX	2010	8.2	10	40	100	PSB (Reduced Cost)	1.64784e+10	2117.42	6492.73	0	0	0.0165141	9.65511e+07
TX	2010	8.2	20	40	100	PSB (Reduced Cost)	1.29881e+10	2703.56	8611.99	0	0	0.0244737	7.42171e+07
TX	2010	8.2	0	40	200	PSB (Reduced Cost)	3.22676e+10	2627.99	11169	0	0	0.00448325	1.15681e+08
TX	2010	8.2	10	40	200	PSB (Reduced Cost)	2.57882e+10	3343.98	13856.4	0	0	0.00887268	9.12166e+07
TX	2010	8.2	20	40	200	PSB (Reduced Cost)	2.01698e+10	4067.04	17384.8	0	0	0.0163391	7.04923e+07
TX	2010	8.2	0	0	0	VRFB	8.20106e+09	0	0	45974.8	15281	NaN	2.36102e+08
TX	2010	8.2	10	0	0	VRFB	6.80771e+09	0	0	45012.3	14379.6	0	2.12575e+08
TX	2010	8.2	20	0	0	VRFB	5.60881e+09	0	0	41047.1	13803.1	0.00209548	1.84382e+08
TX	2010	8.2	0	0	50	VRFB	1.86407e+10	0	0	45454.9	14324.2	NaN	1.8669e+08
TX	2010	8.2	10	0	50	VRFB	1.58535e+10	0	0	45505.6	14717.3	0	1.54599e+08
TX	2010	8.2	20	0	50	VRFB	1.3257e+10	0	0	35710.5	13184.8	0.00209548	1.26371e+08
TX	2010	8.2	0	0	100	VRFB	2.75845e+10	0	0	42800.2	13947.4	NaN	1.72403e+08
TX	2010	8.2	10	0	100	VRFB	2.32314e+10	0	0	41406	11431.9	0	1.42283e+08
TX	2010	8.2	20	0	100	VRFB	1.9286e+10	0	0	27097.4	8301.39	0.00209548	1.165e+08
TX	2010	8.2	0	0	200	VRFB	4.42111e+10	0	0	23319.8	0	NaN	1.62763e+08
TX	2010	8.2	10	0	200	VRFB	3.69906e+10	0	0	25530.7	0	0	1.35005e+08
TX	2010	8.2	20	0	200	VRFB	3.05896e+10	0	0	0	0	0.00209548	1.11129e+08
TX	2010	8.2	0	20	0	VRFB	6.87525e+09	0	0	44764.3	14857.1	0	2.14221e+08
TX	2010	8.2	10	20	0	VRFB	5.57576e+09	0	0	44676.3	14650.7	0.00024527	1.89555e+08
TX	2010	8.2	20	20	0	VRFB	4.4713e+09	0	0	37129.2	14571.5	0.00618647	1.60445e+08
TX	2010	8.2	0	20	50	VRFB	1.60918e+10	0	0	47005	15650.3	0	1.59088e+08
TX	2010	8.2	10	20	50	VRFB	1.33997e+10	0	0	46444	15839.8	0.00024527	1.28156e+08
TX	2010	8.2	20	20	50	VRFB	1.09177e+10	0	0	24780.4	13524.6	0.00618647	1.01722e+08
TX	2010	8.2	0	20	100	VRFB	2.36606e+10	0	0	42459.4	13560.1	0	1.45353e+08
TX	2010	8.2	10	20	100	VRFB	1.94792e+10	0	0	39199.8	11289.9	0.00024527	1.16924e+08
TX	2010	8.2	20	20	100	VRFB	1.57435e+10	0	0	9565.23	7825.51	0.00618647	9.30306e+07
TX	2010	8.2	0	20	200	VRFB	3.76609e+10	0	0	3068.99	0	0	1.37041e+08
TX	2010	8.2	10	20	200	VRFB	3.07855e+10	0	0	11407.3	0	0.00024527	1.10972e+08
TX	2010	8.2	20	20	200	VRFB	2.47724e+10	0	0	0	0	0.00618647	8.88166e+07
TX	2010	8.2	0	40	0	VRFB	5.88319e+09	0	0	24142.6	11913.4	0.0252235	1.91098e+08
TX	2010	8.2	10	40	0	VRFB	4.68446e+09	0	0	19485.9	12033.4	0.0333017	1.66893e+08
TX	2010	8.2	20	40	0	VRFB	3.68291e+09	0	0	6825.95	12824.7	0.0479358	1.39545e+08
TX	2010	8.2	0	40	50	VRFB	1.39524e+10	0	0	0	8991.02	0.0252235	1.36121e+08
TX	2010	8.2	10	40	50	VRFB	1.14283e+10	0	0	0	4046.16	0.0333017	1.0738e+08
TX	2010	8.2	20	40	50	VRFB	9.15121e+09	0	0	0	0	0.0479358	8.32961e+07
TX	2010	8.2	0	40	100	VRFB	2.04169e+10	0	0	0	0	0.0252235	1.24117e+08
TX	2010	8.2	10	40	100	VRFB	1.65129e+10	0	0	0	0	0.0333017	9.78114e+07
TX	2010	8.2	20	40	100	VRFB	1.30693e+10	1435.16	3886.67	0	0	0.034693	7.49131e+07
TX	2010	8.2	0	40	200	VRFB	3.23316e+10	1619.26	7107.42	0	0	0.0101523	1.15867e+08
TX	2010	8.2	10	40	200	VRFB	2.5874e+10	2405.61	10116.2	0	0	0.0133649	9.12419e+07
TX	2010	8.2	20	40	200	VRFB	2.02887e+10	2811.98	11784.4	0	0	0.0225987	7.06766e+07
TX	2010	8.2	0	0	0	ZBB	8.20106e+09	0	0	26675.6	21150	NaN	2.36102e+08
TX	2010	8.2	10	0	0	ZBB	6.80771e+09	0	0	25834.8	20697.5	0	2.12575e+08
TX	2010	8.2	20	0	0	ZBB	5.60881e+09	0	0	22147.9	19868.3	0.00209548	1.84382e+08
TX	2010	8.2	0	0	50	ZBB	1.86407e+10	0	0	25579.4	18093	NaN	1.8669e+08
TX	2010	8.2	10	0	50	ZBB	1.58535e+10	0	0	26291.8	18915.8	0	1.54599e+08
TX	2010	8.2	20	0	50	ZBB	1.3257e+10	0	0	16347.4	18356.9	0.00209548	1.26371e+08
TX	2010	8.2	0	0	100	ZBB	2.75845e+10	0	0	24973.5	16583.5	NaN	1.72403e+08
TX	2010	8.2	10	0	100	ZBB	2.32314e+10	0	0	24831.5	18628	0	1.42283e+08
TX	2010	8.2	20	0	100	ZBB	1.9286e+10	0	0	11130	16513.3	0.00209548	1.165e+08
TX	2010	8.2	0	0	200	ZBB	4.42111e+10	0	0	1638.04	0	NaN	1.62763e+08
TX	2010	8.2	10	0	200	ZBB	3.69906e+10	0	0	12290.2	0	0	1.35005e+08
TX	2010	8.2	20	0	200	ZBB	3.05896e+10	0	0	0	0	0.00209548	1.11129e+08
TX	2010	8.2	0	20	0	ZBB	6.87525e+09	0	0	25863.1	21388.7	0	2.14221e+08
TX	2010	8.2	10	20	0	ZBB	5.57576e+09	0	0	25326.8	21465.6	0.00024527	1.89555e+08
TX	2010	8.2	20	20	0	ZBB	4.4713e+09	0	0	17981.3	20586.2	0.00618647	1.60445e+08
TX	2010	8.2	0	20	50	ZBB	1.60918e+10	0	0	26858.2	19445.3	0	1.59088e+08
TX	2010	8.2	10	20	50	ZBB	1.33997e+10	0	0	25335.6	19590.8	0.00024527	1.28156e+08
TX	2010	8.2	20	20	50	ZBB	1.09177e+10	0	0	5293.45	17154.4	0.00618647	1.01722e+08
TX	2010	8.2	0	20	100	ZBB	2.36606e+10	0	0	25084.2	17606.4	0	1.45353e+08
TX	2010	8.2	10	20	100	ZBB	1.94792e+10	0	0	23244.6	17412.6	0.00024527	1.16924e+08
TX	2010	8.2	20	20	100	ZBB	1.57435e+10	0	0	0	11936.5	0.00618647	9.30306e+07
TX	2010	8.2	0	20	200	ZBB	3.76609e+10	0	0	0	0	0	1.37041e+08
TX	2010	8.2	10	20	200	ZBB	3.07855e+10	0	0	0	0	0.00024527	1.10972e+08
TX	2010	8.2	20	20	200	ZBB	2.47724e+10	0	0	0	0	0.00618647	8.88166e+07
TX	2010	8.2	0	40	0	ZBB	5.88319e+09	0	0	5339.88	18339.9	0.0252235	1.91098e+08
TX	2010	8.2	10	40	0	ZBB	4.68446e+09	0	0	319.797	18778.1	0.0333017	1.66893e+08
TX	2010	8.2	20	40	0	ZBB	3.68291e+09	0	0	0	15013.8	0.0479358	1.39545e+08
TX	2010	8.2	0	40	50	ZBB	1.39524e+10	0	0	0	8490.85	0.0252235	1.36121e+08
TX	2010	8.2	10	40	50	ZBB	1.14283e+10	0	0	0	1953.45	0.0333017	1.0738e+08
TX	2010	8.2	20	40	50	ZBB	9.1475e+09	841.052	841.052	0	0	0.0414537	8.29004e+07
TX	2010	8.2	0	40	100	ZBB	2.04169e+10	0	0	0	0	0.0252235	1.24117e+08
TX	2010	8.2	10	40	100	ZBB	1.65127e+10	209.909	209.909	0	0	0.0319148	9.77392e+07
TX	2010	8.2	20	40	100	ZBB	1.30532e+10	2381.28	2381.28	0	0	0.0317688	7.51064e+07
TX	2010	8.2	0	40	200	ZBB	3.23704e+10	761.655	1235.77	0	0	0.0192935	1.16864e+08
TX	2010	8.2	10	40	200	ZBB	2.59342e+10	2466.63	2636.4	0	0	0.0193018	9.23452e+07
TX	2010	8.2	20	40	200	ZBB	2.03485e+10	2931.63	4423.78	0	0	0.0275406	7.17027e+07
TX	2010	8.2	0	0	0	No Storage	8.20106e+09					NaN	2.36102e+08
TX	2010	8.2	10	0	0	No Storage	6.80771e+09					0	2.12575e+08
TX	2010	8.2	20	0	0	No Storage	5.60881e+09					0.00209548	1.84382e+08
TX	2010	8.2	0	0	50	No Storage	1.86407e+10					NaN	1.8669e+08
TX	2010	8.2	10	0	50	No Storage	1.58535e+10					0	1.54599e+08
TX	2010	8.2	20	0	50	No Storage	1.3257e+10					0.00209548	1.26371e+08
TX	2010	8.2	0	0	100	No Storage	2.75845e+10					NaN	1.72403e+08
TX	2010	8.2	10	0	100	No Storage	2.32314e+10					0	1.42283e+08
TX	2010	8.2	20	0	100	No Storage	1.9286e+10					0.00209548	1.165e+08
TX	2010	8.2	0	0	200	No Storage	4.42111e+10					NaN	1.62763e+08
TX	2010	8.2	10	0	200	No Storage	3.69906e+10					0	1.35005e+08
TX	2010	8.2	20	0	200	No Storage	3.05896e+10					0.00209548	1.11129e+08
TX	2010	8.2	0	20	0	No Storage	6.87525e+09					0	2.14221e+08
TX	2010	8.2	10	20	0	No Storage	5.57576e+09					0.00024527	1.89555e+08
TX	2010	8.2	20	20	0	No Storage	4.4713e+09					0.00618647	1.60445e+08
TX	2010	8.2	0	20	50	No Storage	1.60918e+10					0	1.59088e+08
TX	2010	8.2	10	20	50	No Storage	1.33997e+10					0.00024527	1.28156e+08
TX	2010	8.2	20	20	50	No Storage	1.09177e+10					0.00618647	1.01722e+08
TX	2010	8.2	0	20	100	No Storage	2.36606e+10					0	1.45353e+08
TX	2010	8.2	10	20	100	No Storage	1.94792e+10					0.00024527	1.16924e+08
TX	2010	8.2	20	20	100	No Storage	1.57435e+10					0.00618647	9.30306e+07
TX	2010	8.2	0	20	200	No Storage	3.76609e+10					0	1.37041e+08
TX	2010	8.2	10	20	200	No Storage	3.07855e+10					0.00024527	1.10972e+08
TX	2010	8.2	20	20	200	No Storage	2.47724e+10					0.00618647	8.88166e+07
TX	2010	8.2	0	40	0	No Storage	5.88319e+09					0.0252235	1.91098e+08
TX	2010	8.2	10	40	0	No Storage	4.68446e+09					0.0333017	1.66893e+08
TX	2010	8.2	20	40	0	No Storage	3.68291e+09					0.0479358	1.39545e+08
TX	2010	8.2	0	40	50	No Storage	1.39524e+10					0.0252235	1.36121e+08
TX	2010	8.2	10	40	50	No Storage	1.14283e+10					0.0333017	1.0738e+08
TX	2010	8.2	20	40	50	No Storage	9.15121e+09					0.0479358	8.32961e+07
TX	2010	8.2	0	40	100	No Storage	2.04169e+10					0.0252235	1.24117e+08
TX	2010	8.2	10	40	100	No Storage	1.65129e+10					0.0333017	9.78114e+07
TX	2010	8.2	20	40	100	No Storage	1.3095e+10					0.0479358	7.61145e+07
TX	2010	8.2	0	40	200	No Storage	3.23759e+10					0.0252235	1.17107e+08
TX	2010	8.2	10	40	200	No Storage	2.59826e+10					0.0333017	9.30406e+07
TX	2010	8.2	20	40	200	No Storage	2.04999e+10					0.0479358	7.29699e+07
TX	2010	14.8	0	0	0	ACAES	8.20106e+09	0	0	59400.1	0	NaN	2.36102e+08
TX	2010	14.8	10	0	0	ACAES	6.80799e+09	0	0	48687.2	0	0.000332391	2.12588e+08
TX	2010	14.8	20	0	0	ACAES	5.67331e+09	0	0	16895.3	0	0.041678	1.87407e+08
TX	2010	14.8	0	0	50	ACAES	1.86407e+10	0	0	54448.3	0	NaN	1.8669e+08
TX	2010	14.8	10	0	50	ACAES	1.58542e+10	0	0	53528.3	0	0.000332391	1.54604e+08
TX	2010	14.8	20	0	50	ACAES	1.34139e+10	873.079	6755.4	0	0	0.0247191	1.26767e+08
TX	2010	14.8	0	0	100	ACAES	2.75845e+10	0	0	51059.2	0	NaN	1.72403e+08
TX	2010	14.8	10	0	100	ACAES	2.32324e+10	0	0	26133.9	0	0.000332391	1.42289e+08
TX	2010	14.8	20	0	100	ACAES	1.94276e+10	1978.61	15585	0	0	0.0102152	1.15662e+08
TX	2010	14.8	0	0	200	ACAES	4.42111e+10	0	0	8853.91	0	NaN	1.62763e+08
TX	2010	14.8	10	0	200	ACAES	3.69902e+10	358.51	2958.59	0	0	8.63153e-05	1.34794e+08
TX	2010	14.8	20	0	200	ACAES	3.05928e+10	3237.2	27676.3	0	0	0.00228182	1.09355e+08
TX	2010	14.8	0	20	0	ACAES	6.87597e+09	0	0	58284.5	0	0.000993266	2.14254e+08
TX	2010	14.8	10	20	0	ACAES	5.58859e+09	0	0	47642	0	0.00866611	1.90158e+08
TX	2010	14.8	20	20	0	ACAES	4.58773e+09	0	0	7137.73	0	0.0561466	1.65897e+08
TX	2010	14.8	0	20	50	ACAES	1.60937e+10	0	0	54872.8	0	0.000993266	1.59102e+08
TX	2010	14.8	10	20	50	ACAES	1.34336e+10	0	0	36577.4	0	0.00866611	1.28424e+08
TX	2010	14.8	20	20	50	ACAES	1.11704e+10	1745.02	10706.3	0	0	0.024739	1.02016e+08
TX	2010	14.8	0	20	100	ACAES	2.36632e+10	0	0	42256.8	0	0.000993266	1.45367e+08
TX	2010	14.8	10	20	100	ACAES	1.95259e+10	0	0	724.799	0	0.00866611	1.17175e+08
TX	2010	14.8	20	20	100	ACAES	1.59824e+10	2614.98	17280.2	0	0	0.0147219	9.24403e+07
TX	2010	14.8	0	20	200	ACAES	3.76648e+10	0	0	0	0	0.000993266	1.37055e+08
TX	2010	14.8	10	20	200	ACAES	3.08281e+10	1066.32	7069.79	0	0	0.00323885	1.10597e+08
TX	2010	14.8	20	20	200	ACAES	2.4916e+10	3710.46	27655.4	0	0	0.00695624	8.7609e+07
TX	2010	14.8	0	40	0	ACAES	5.97793e+09	0	0	4513.56	0	0.093004	1.9552e+08
TX	2010	14.8	10	40	0	ACAES	4.81796e+09	0	0	0	0	0.0938996	1.73124e+08
TX	2010	14.8	20	40	0	ACAES	3.92528e+09	916.138	5496.83	0	0	0.106221	1.48381e+08
TX	2010	14.8	0	40	50	ACAES	1.41666e+10	1896.95	12013.9	0	0	0.0485533	1.35882e+08
TX	2010	14.8	10	40	50	ACAES	1.16884e+10	2897.01	19327.4	0	0	0.0398727	1.06139e+08
TX	2010	14.8	20	40	50	ACAES	9.44553e+09	4853.96	31838.6	0	0	0.0337273	8.04635e+07
TX	2010	14.8	0	40	100	ACAES	2.05609e+10	3727.86	24696.4	0	0	0.0198919	1.21831e+08
TX	2010	14.8	10	40	100	ACAES	1.66587e+10	4700.13	31067	0	0	0.0192988	9.50131e+07
TX	2010	14.8	20	40	100	ACAES	1.32233e+10	6217.88	41020.5	0	0	0.0209023	7.24726e+07
TX	2010	14.8	0	40	200	ACAES	3.22201e+10	5690.7	37981.9	0	0	0.0048237	1.13779e+08
TX	2010	14.8	10	40	200	ACAES	2.58101e+10	6425.72	42626.7	0	0	0.00775164	8.95884e+07
TX	2010	14.8	20	40	200	ACAES	2.02351e+10	7719.2	54657.7	0	0	0.010987	6.88459e+07
TX	2010	14.8	0	0	0	DCAES	8.20106e+09	0	0	18451.7	0	NaN	2.36102e+08
TX	2010	14.8	10	0	0	DCAES	6.80799e+09	0	0	13084.6	0	0.000332391	2.12588e+08
TX	2010	14.8	20	0	0	DCAES	5.67154e+09	526.598	11662.7	0	0	0.0302838	1.86385e+08
TX	2010	14.8	0	0	50	DCAES	1.86407e+10	0	0	16041	0	NaN	1.8669e+08
TX	2010	14.8	10	0	50	DCAES	1.58542e+10	0	0	10163	0	0.000332391	1.54604e+08
TX	2010	14.8	20	0	50	DCAES	1.33487e+10	2324.72	33995.4	0	0	0.00687162	1.25202e+08
TX	2010	14.8	0	0	100	DCAES	2.75845e+10	0	0	12738.6	0	NaN	1.72403e+08
TX	2010	14.8	10	0	100	DCAES	2.32324e+10	0	0	0	0	0.000332391	1.42289e+08
TX	2010	14.8	20	0	100	DCAES	1.93224e+10	3136.39	78373.5	0	0	0.00257057	1.12665e+08
TX	2010	14.8	0	0	200	DCAES	4.41789e+10	1933.86	43425.8	0	0	NaN	1.60297e+08
TX	2010	14.8	10	0	200	DCAES	3.68971e+10	3292.3	94708	0	0	0	1.30803e+08
TX	2010	14.8	20	0	200	DCAES	3.03905e+10	4995.01	190120	0	0	4.8828e-05	1.05087e+08
TX	2010	14.8	0	20	0	DCAES	6.87597e+09	0	0	27830.6	0	0.000993266	2.14254e+08
TX	2010	14.8	10	20	0	DCAES	5.58859e+09	0	0	18726.6	0	0.00866611	1.90158e+08
TX	2010	14.8	20	20	0	DCAES	4.58446e+09	727.508	17877.7	0	0	0.0392764	1.63914e+08
TX	2010	14.8	0	20	50	DCAES	1.60937e+10	0	0	21301.9	0	0.000993266	1.59102e+08
TX	2010	14.8	10	20	50	DCAES	1.34336e+10	0	0	0	0	0.00866611	1.28424e+08
TX	2010	14.8	20	20	50	DCAES	1.10718e+10	3020.24	78613.2	0	0	0.00879845	1.00553e+08
TX	2010	14.8	0	20	100	DCAES	2.36632e+10	0	0	7808.88	0	0.000993266	1.45367e+08
TX	2010	14.8	10	20	100	DCAES	1.95201e+10	620.968	11720.8	0	0	0.00496075	1.16437e+08
TX	2010	14.8	20	20	100	DCAES	1.58456e+10	3770.17	113401	0	0	0.00461125	9.00311e+07
TX	2010	14.8	0	20	200	DCAES	3.7634e+10	1925.51	55216.2	0	0	0	1.3482e+08
TX	2010	14.8	10	20	200	DCAES	3.0763e+10	2518.6	93355.6	0	0	0.000660992	1.08384e+08
TX	2010	14.8	20	20	200	DCAES	2.47146e+10	4844.58	207878	0	0	0.00150775	8.47127e+07
TX	2010	14.8	0	40	0	DCAES	5.97377e+09	886.836	10740.6	0	0	0.0692947	1.93979e+08
TX	2010	14.8	10	40	0	DCAES	4.80902e+09	1398.82	21664.5	0	0	0.0629232	1.69985e+08
TX	2010	14.8	20	40	0	DCAES	3.87436e+09	3600.09	54960	0	0	0.0486982	1.38971e+08
TX	2010	14.8	0	40	50	DCAES	1.40644e+10	3856.27	38579.2	0	0	0.0183324	1.33509e+08
TX	2010	14.8	10	40	50	DCAES	1.15385e+10	5237.74	58358.6	0	0	0.0141749	1.03914e+08
TX	2010	14.8	20	40	50	DCAES	9.21966e+09	7207.06	115791	0	0	0.0127118	7.83555e+07
TX	2010	14.8	0	40	100	DCAES	2.03965e+10	5366.9	76893.4	0	0	0.00635487	1.17741e+08
TX	2010	14.8	10	40	100	DCAES	1.64722e+10	6438.02	101732	0	0	0.00726784	9.17469e+07
TX	2010	14.8	20	40	100	DCAES	1.2967e+10	8184.75	173090	0	0	0.00798174	6.92703e+07
TX	2010	14.8	0	40	200	DCAES	3.19741e+10	7300.21	177659	0	0	0.000656139	1.08936e+08
TX	2010	14.8	10	40	200	DCAES	2.55943e+10	7764.46	210654	0	0	0.00284458	8.60736e+07
TX	2010	14.8	20	40	200	DCAES	1.99557e+10	9114.78	320397	0	0	0.005201	6.54964e+07
TX	2010	14.8	0	0	0	PbA	8.20106e+09	0	0	24833.1	22395.8	NaN	2.36102e+08
TX	2010	14.8	10	0	0	PbA	6.80799e+09	0	0	22826.2	21475	0.000332391	2.12588e+08
TX	2010	14.8	20	0	0	PbA	5.67331e+09	0	0	0	17839.5	0.041678	1.87407e+08
TX	2010	14.8	0	0	50	PbA	1.86407e+10	0	0	24061.6	21634.1	NaN	1.8669e+08
TX	2010	14.8	10	0	50	PbA	1.58542e+10	0	0	22546.6	21744.2	0.000332391	1.54604e+08
TX	2010	14.8	20	0	50	PbA	1.3427e+10	258.699	258.699	0	0	0.0385977	1.27596e+08
TX	2010	14.8	0	0	100	PbA	2.75845e+10	0	0	22204.3	21350.3	NaN	1.72403e+08
TX	2010	14.8	10	0	100	PbA	2.32324e+10	0	0	18020.6	19121.4	0.000332391	1.42289e+08
TX	2010	14.8	20	0	100	PbA	1.94952e+10	1884.99	1884.99	0	0	0.0226906	1.16984e+08
TX	2010	14.8	0	0	200	PbA	4.42111e+10	0	0	16277.9	16550.4	NaN	1.62763e+08
TX	2010	14.8	10	0	200	PbA	3.69922e+10	0	0	0	0	0.000332391	1.35011e+08
TX	2010	14.8	20	0	200	PbA	3.08108e+10	3997.16	3997.16	0	0	0.00942663	1.11007e+08
TX	2010	14.8	0	20	0	PbA	6.87597e+09	0	0	22028.3	22121.5	0.000993266	2.14254e+08
TX	2010	14.8	10	20	0	PbA	5.58859e+09	0	0	15745.4	20820.9	0.00866611	1.90158e+08
TX	2010	14.8	20	20	0	PbA	4.58773e+09	0	0	0	11311.3	0.0561466	1.65897e+08
TX	2010	14.8	0	20	50	PbA	1.60937e+10	0	0	22465.8	22676.1	0.000993266	1.59102e+08
TX	2010	14.8	10	20	50	PbA	1.34336e+10	0	0	4191	21153.2	0.00866611	1.28424e+08
TX	2010	14.8	20	20	50	PbA	1.11798e+10	2468.47	2468.47	0	0	0.0277156	1.02575e+08
TX	2010	14.8	0	20	100	PbA	2.36632e+10	0	0	18924.8	20651.3	0.000993266	1.45367e+08
TX	2010	14.8	10	20	100	PbA	1.95259e+10	0	0	0	13029.5	0.00866611	1.17175e+08
TX	2010	14.8	20	20	100	PbA	1.60274e+10	3872	3872	0	0	0.017335	9.32011e+07
TX	2010	14.8	0	20	200	PbA	3.76648e+10	0	0	7744.61	13938	0.000993266	1.37055e+08
TX	2010	14.8	10	20	200	PbA	3.08572e+10	0	0	0	0	0.00866611	1.11223e+08
TX	2010	14.8	20	20	200	PbA	2.50499e+10	5577.48	5577.48	0	0	0.00914895	8.85887e+07
TX	2010	14.8	0	40	0	PbA	5.97793e+09	0	0	0	13587.2	0.093004	1.9552e+08
TX	2010	14.8	10	40	0	PbA	4.81796e+09	0	0	0	10028.9	0.0938996	1.73124e+08
TX	2010	14.8	20	40	0	PbA	3.92877e+09	885.693	885.693	0	0	0.114973	1.49103e+08
TX	2010	14.8	0	40	50	PbA	1.41998e+10	986.06	986.06	0	0	0.0790697	1.37614e+08
TX	2010	14.8	10	40	50	PbA	1.17397e+10	3461.91	3461.91	0	0	0.0562775	1.0809e+08
TX	2010	14.8	20	40	50	PbA	9.49591e+09	7207.09	7207.09	0	0	0.0427412	8.24461e+07
TX	2010	14.8	0	40	100	PbA	2.07005e+10	3987.59	3987.59	0	0	0.0450958	1.24264e+08
TX	2010	14.8	10	40	100	PbA	1.68197e+10	6557.76	6557.76	0	0	0.0328743	9.7102e+07
TX	2010	14.8	20	40	100	PbA	1.3371e+10	8914.14	8914.14	0	0	0.0321167	7.44807e+07
TX	2010	14.8	0	40	200	PbA	3.26023e+10	6953.52	9788.13	0	0	0.0177318	1.15914e+08
TX	2010	14.8	10	40	200	PbA	2.6174e+10	9023.92	9740.02	0	0	0.0189162	9.16243e+07
TX	2010	14.8	20	40	200	PbA	2.06097e+10	9482.18	11494.7	0	0	0.0276191	7.11134e+07
TX	2010	14.8	0	0	0	Li-ion	8.20106e+09	0	0	77159.7	38172.7	NaN	2.36102e+08
TX	2010	14.8	10	0	0	Li-ion	6.80799e+09	0	0	75152.8	37251.8	0.000332391	2.12588e+08
TX	2010	14.8	20	0	0	Li-ion	5.67331e+09	0	0	52282.7	33621.6	0.041678	1.87407e+08
TX	2010	14.8	0	0	50	Li-ion	1.86407e+10	0	0	76388.2	37410.9	NaN	1.8669e+08
TX	2010	14.8	10	0	50	Li-ion	1.58542e+10	0	0	74873.1	37521	0.000332391	1.54604e+08
TX	2010	14.8	20	0	50	Li-ion	1.34274e+10	0	0	15327	28151.2	0.041678	1.27716e+08
TX	2010	14.8	0	0	100	Li-ion	2.75845e+10	0	0	74530.9	37127.2	NaN	1.72403e+08
TX	2010	14.8	10	0	100	Li-ion	2.32324e+10	0	0	70347.1	34898.3	0.000332391	1.42289e+08
TX	2010	14.8	20	0	100	Li-ion	1.95205e+10	0	0	0	16492.2	0.041678	1.17759e+08
TX	2010	14.8	0	0	200	Li-ion	4.42111e+10	0	0	68604.5	32327.3	NaN	1.62763e+08
TX	2010	14.8	10	0	200	Li-ion	3.69922e+10	0	0	59675.9	27441.3	0.000332391	1.35011e+08
TX	2010	14.8	20	0	200	Li-ion	3.09483e+10	353.042	353.042	0	0	0.0375153	1.12217e+08
TX	2010	14.8	0	20	0	Li-ion	6.87597e+09	0	0	74354.8	37898.4	0.000993266	2.14254e+08
TX	2010	14.8	10	20	0	Li-ion	5.58859e+09	0	0	68071.9	36597.7	0.00866611	1.90158e+08
TX	2010	14.8	20	20	0	Li-ion	4.58773e+09	0	0	38541.4	32877.5	0.0561466	1.65897e+08
TX	2010	14.8	0	20	50	Li-ion	1.60937e+10	0	0	74792.4	38452.9	0.000993266	1.59102e+08
TX	2010	14.8	10	20	50	Li-ion	1.34336e+10	0	0	56517.6	36930.1	0.00866611	1.28424e+08
TX	2010	14.8	20	20	50	Li-ion	1.12253e+10	0	0	0	15256.9	0.0561466	1.04147e+08
TX	2010	14.8	0	20	100	Li-ion	2.36632e+10	0	0	71251.3	36428.1	0.000993266	1.45367e+08
TX	2010	14.8	10	20	100	Li-ion	1.95259e+10	0	0	45750.6	31098.3	0.00866611	1.17175e+08
TX	2010	14.8	20	20	100	Li-ion	1.61644e+10	423.038	423.038	0	0	0.0502228	9.49851e+07
TX	2010	14.8	0	20	200	Li-ion	3.76648e+10	0	0	60016.8	29720	0.000993266	1.37055e+08
TX	2010	14.8	10	20	200	Li-ion	3.08572e+10	0	0	21331.7	20814.1	0.00866611	1.11223e+08
TX	2010	14.8	20	20	200	Li-ion	2.53173e+10	2534.96	2534.96	0	0	0.0271387	8.95631e+07
TX	2010	14.8	0	40	0	Li-ion	5.97793e+09	0	0	41649.6	33421.8	0.093004	1.9552e+08
TX	2010	14.8	10	40	0	Li-ion	4.81796e+09	0	0	31436	33416.9	0.0938996	1.73124e+08
TX	2010	14.8	20	40	0	Li-ion	3.93157e+09	0	0	3464.83	31605.3	0.130425	1.5116e+08
TX	2010	14.8	0	40	50	Li-ion	1.42028e+10	0	0	0	26764.7	0.093004	1.38086e+08
TX	2010	14.8	10	40	50	Li-ion	1.17812e+10	0	0	0	16606.6	0.0938996	1.10146e+08
TX	2010	14.8	20	40	50	Li-ion	9.78355e+09	1726.03	1726.03	0	0	0.101672	8.64055e+07
TX	2010	14.8	0	40	100	Li-ion	2.07609e+10	0	0	0	5978.82	0.093004	1.25964e+08
TX	2010	14.8	10	40	100	Li-ion	1.69976e+10	0	0	0	0	0.0938996	1.00414e+08
TX	2010	14.8	20	40	100	Li-ion	1.38112e+10	4236.8	4236.8	0	0	0.0690424	7.68817e+07
TX	2010	14.8	0	40	200	Li-ion	3.2892e+10	1282.42	1516.74	0	0	0.0744885	1.18245e+08
TX	2010	14.8	10	40	200	Li-ion	2.66166e+10	3745.4	3745.4	0	0	0.0537497	9.35184e+07
TX	2010	14.8	20	40	200	Li-ion	2.12009e+10	7261.18	7261.18	0	0	0.0423553	7.21303e+07
TX	2010	14.8	0	0	0	Li-ion (reduced cost)	8.20106e+09	0	0	3395.28	30152.8	NaN	2.36102e+08
TX	2010	14.8	10	0	0	Li-ion (reduced cost)	6.80799e+09	0	0	1381.46	29231.9	0.000332391	2.12588e+08
TX	2010	14.8	20	0	0	Li-ion (reduced cost)	5.67331e+09	0	0	0	15618.8	0.041678	1.87407e+08
TX	2010	14.8	0	0	50	Li-ion (reduced cost)	1.86407e+10	0	0	2625.32	29389.8	NaN	1.8669e+08
TX	2010	14.8	10	0	50	Li-ion (reduced cost)	1.58542e+10	0	0	1184.45	29501.1	0.000332391	1.54604e+08
TX	2010	14.8	20	0	50	Li-ion (reduced cost)	1.34149e+10	1562.17	1562.17	0	0	0.0253967	1.27052e+08
TX	2010	14.8	0	0	100	Li-ion (reduced cost)	2.75845e+10	0	0	774.111	29107.3	NaN	1.72403e+08
TX	2010	14.8	10	0	100	Li-ion (reduced cost)	2.32324e+10	0	0	0	25601.9	0.000332391	1.42289e+08
TX	2010	14.8	20	0	100	Li-ion (reduced cost)	1.94611e+10	3172.8	3172.8	0	0	0.0137575	1.16602e+08
TX	2010	14.8	0	0	200	Li-ion (reduced cost)	4.42111e+10	0	0	0	22911	NaN	1.62763e+08
TX	2010	14.8	10	0	200	Li-ion (reduced cost)	3.69922e+10	0	0	0	15163	0.000332391	1.35011e+08
TX	2010	14.8	20	0	200	Li-ion (reduced cost)	3.07499e+10	4959.27	4959.27	0	0	0.00575093	1.1082e+08
TX	2010	14.8	0	20	0	Li-ion (reduced cost)	6.87597e+09	0	0	595.012	29878.5	0.000993266	2.14254e+08
TX	2010	14.8	10	20	0	Li-ion (reduced cost)	5.58859e+09	0	0	0	26418.5	0.00866611	1.90158e+08
TX	2010	14.8	20	20	0	Li-ion (reduced cost)	4.58773e+09	0	0	0	2770.2	0.0561466	1.65897e+08
TX	2010	14.8	0	20	50	Li-ion (reduced cost)	1.60937e+10	0	0	1035.56	30433	0.000993266	1.59102e+08
TX	2010	14.8	10	20	50	Li-ion (reduced cost)	1.34336e+10	0	0	0	21624.2	0.00866611	1.28424e+08
TX	2010	14.8	20	20	50	Li-ion (reduced cost)	1.11384e+10	3590.69	3590.69	0	0	0.0191242	1.02097e+08
TX	2010	14.8	0	20	100	Li-ion (reduced cost)	2.36632e+10	0	0	0	27332	0.000993266	1.45367e+08
TX	2010	14.8	10	20	100	Li-ion (reduced cost)	1.95259e+10	0	0	0	9988.5	0.00866611	1.17175e+08
TX	2010	14.8	20	20	100	Li-ion (reduced cost)	1.59677e+10	4851.58	4851.58	0	0	0.0121112	9.29059e+07
TX	2010	14.8	0	20	200	Li-ion (reduced cost)	3.76648e+10	0	0	0	16549.8	0.000993266	1.37055e+08
TX	2010	14.8	10	20	200	Li-ion (reduced cost)	3.08551e+10	546.222	546.222	0	0	0.00679228	1.11117e+08
TX	2010	14.8	20	20	200	Li-ion (reduced cost)	2.49674e+10	6482.38	6482.38	0	0	0.00630794	8.84196e+07
TX	2010	14.8	0	40	0	Li-ion (reduced cost)	5.97793e+09	0	0	0	11760.1	0.093004	1.9552e+08
TX	2010	14.8	10	40	0	Li-ion (reduced cost)	4.81796e+09	0	0	0	4942.63	0.0938996	1.73124e+08
TX	2010	14.8	20	40	0	Li-ion (reduced cost)	3.9015e+09	3209.51	3209.51	0	0	0.0811676	1.44761e+08
TX	2010	14.8	0	40	50	Li-ion (reduced cost)	1.41714e+10	3327.44	3327.44	0	0	0.0515702	1.36591e+08
TX	2010	14.8	10	40	50	Li-ion (reduced cost)	1.16779e+10	5729.14	5729.14	0	0	0.0383603	1.07162e+08
TX	2010	14.8	20	40	50	Li-ion (reduced cost)	9.3873e+09	8635.26	8635.26	0	0	0.0336366	8.18622e+07
TX	2010	14.8	0	40	100	Li-ion (reduced cost)	2.06321e+10	6235.22	6235.22	0	0	0.026886	1.23585e+08
TX	2010	14.8	10	40	100	Li-ion (reduced cost)	1.67178e+10	8403.07	8403.07	0	0	0.0225828	9.6534e+07
TX	2010	14.8	20	40	100	Li-ion (reduced cost)	1.32468e+10	9290.63	9290.63	0	0	0.0304495	7.43689e+07
TX	2010	14.8	0	40	200	Li-ion (reduced cost)	3.24901e+10	9000.95	9000.95	0	0	0.0119012	1.15838e+08
TX	2010	14.8	10	40	200	Li-ion (reduced cost)	2.60476e+10	9494.88	9494.88	0	0	0.0182114	9.16158e+07
TX	2010	14.8	20	40	200	Li-ion (reduced cost)	2.04754e+10	10541.4	10541.4	0	0	0.0271358	7.1141e+07
TX	2010	14.8	0	0	0	NaS	8.20106e+09	0	0	28514.4	19766.4	NaN	2.36102e+08
TX	2010	14.8	10	0	0	NaS	6.80799e+09	0	0	26507.5	18845.5	0.000332391	2.12588e+08
TX	2010	14.8	20	0	0	NaS	5.67331e+09	0	0	3637.44	15215.3	0.041678	1.87407e+08
TX	2010	14.8	0	0	50	NaS	1.86407e+10	0	0	27742.9	19004.6	NaN	1.8669e+08
TX	2010	14.8	10	0	50	NaS	1.58542e+10	0	0	26227.8	19114.7	0.000332391	1.54604e+08
TX	2010	14.8	20	0	50	NaS	1.34272e+10	159.438	159.438	0	0	0.039759	1.27642e+08
TX	2010	14.8	0	0	100	NaS	2.75845e+10	0	0	25885.6	18720.8	NaN	1.72403e+08
TX	2010	14.8	10	0	100	NaS	2.32324e+10	0	0	21701.8	16492	0.000332391	1.42289e+08
TX	2010	14.8	20	0	100	NaS	1.94972e+10	1815.51	1815.51	0	0	0.023257	1.17008e+08
TX	2010	14.8	0	0	200	NaS	4.42111e+10	0	0	19959.2	13920.9	NaN	1.62763e+08
TX	2010	14.8	10	0	200	NaS	3.69922e+10	0	0	1863.48	0	0.000332391	1.35011e+08
TX	2010	14.8	20	0	200	NaS	3.08149e+10	3838.8	4196.53	0	0	0.00979175	1.11003e+08
TX	2010	14.8	0	20	0	NaS	6.87597e+09	0	0	25709.5	19492	0.000993266	2.14254e+08
TX	2010	14.8	10	20	0	NaS	5.58859e+09	0	0	19426.6	18191.4	0.00866611	1.90158e+08
TX	2010	14.8	20	20	0	NaS	4.58773e+09	0	0	0	10538	0.0561466	1.65897e+08
TX	2010	14.8	0	20	50	NaS	1.60937e+10	0	0	26147.1	20046.6	0.000993266	1.59102e+08
TX	2010	14.8	10	20	50	NaS	1.34336e+10	0	0	7872.27	18523.7	0.00866611	1.28424e+08
TX	2010	14.8	20	20	50	NaS	1.11823e+10	2383.49	2383.49	0	0	0.0284629	1.02615e+08
TX	2010	14.8	0	20	100	NaS	2.36632e+10	0	0	22606	18021.8	0.000993266	1.45367e+08
TX	2010	14.8	10	20	100	NaS	1.95259e+10	0	0	0	11495.7	0.00866611	1.17175e+08
TX	2010	14.8	20	20	100	NaS	1.60315e+10	3809.75	3809.75	0	0	0.0177178	9.32224e+07
TX	2010	14.8	0	20	200	NaS	3.76648e+10	0	0	7085.78	0	0.000993266	1.37055e+08
TX	2010	14.8	10	20	200	NaS	3.08572e+10	0	0	0	0	0.00866611	1.11223e+08
TX	2010	14.8	20	20	200	NaS	2.50558e+10	5481.34	5481.34	0	0	0.00950214	8.86091e+07
TX	2010	14.8	0	40	0	NaS	5.97793e+09	0	0	0	12437.5	0.093004	1.9552e+08
TX	2010	14.8	10	40	0	NaS	4.81796e+09	0	0	0	8678.84	0.0938996	1.73124e+08
TX	2010	14.8	20	40	0	NaS	3.92963e+09	746.952	746.952	0	0	0.117292	1.49412e+08
TX	2010	14.8	0	40	50	NaS	1.42007e+10	774.17	774.17	0	0	0.0819502	1.37717e+08
TX	2010	14.8	10	40	50	NaS	1.17432e+10	3326.76	3326.76	0	0	0.0575115	1.08153e+08
TX	2010	14.8	20	40	50	NaS	9.50342e+09	7075.33	7075.33	0	0	0.0436885	8.2507e+07
TX	2010	14.8	0	40	100	NaS	2.07047e+10	3831.49	3831.49	0	0	0.0465867	1.24317e+08
TX	2010	14.8	10	40	100	NaS	1.68265e+10	6378.43	6378.43	0	0	0.034025	9.71644e+07
TX	2010	14.8	20	40	100	NaS	1.33804e+10	8856.32	8856.32	0	0	0.0324229	7.45003e+07
TX	2010	14.8	0	40	200	NaS	3.25964e+10	5892.71	13416	0	0	0.0173418	1.15614e+08
TX	2010	14.8	10	40	200	NaS	2.61782e+10	8868.51	12050.4	0	0	0.0169677	9.1398e+07
TX	2010	14.8	20	40	200	NaS	2.06128e+10	9391.13	13240.1	0	0	0.0261753	7.09483e+07
TX	2010	14.8	0	0	0	NaS (Increased Cost)	8.20106e+09	0	0	41661.8	42116.9	NaN	2.36102e+08
TX	2010	14.8	10	0	0	NaS (Increased Cost)	6.80799e+09	0	0	39654.8	41196.1	0.000332391	2.12588e+08
TX	2010	14.8	20	0	0	NaS (Increased Cost)	5.67331e+09	0	0	16784.8	37565.8	0.041678	1.87407e+08
TX	2010	14.8	0	0	50	NaS (Increased Cost)	1.86407e+10	0	0	40890.3	41355.2	NaN	1.8669e+08
TX	2010	14.8	10	0	50	NaS (Increased Cost)	1.58542e+10	0	0	39375.2	41465.2	0.000332391	1.54604e+08
TX	2010	14.8	20	0	50	NaS (Increased Cost)	1.34274e+10	0	0	0	24182.6	0.041678	1.27716e+08
TX	2010	14.8	0	0	100	NaS (Increased Cost)	2.75845e+10	0	0	39033	41071.4	NaN	1.72403e+08
TX	2010	14.8	10	0	100	NaS (Increased Cost)	2.32324e+10	0	0	34849.2	38842.5	0.000332391	1.42289e+08
TX	2010	14.8	20	0	100	NaS (Increased Cost)	1.95205e+10	0	0	0	4283.9	0.041678	1.17759e+08
TX	2010	14.8	0	0	200	NaS (Increased Cost)	4.42111e+10	0	0	33106.6	36271.5	NaN	1.62763e+08
TX	2010	14.8	10	0	200	NaS (Increased Cost)	3.69922e+10	0	0	24178	31385.5	0.000332391	1.35011e+08
TX	2010	14.8	20	0	200	NaS (Increased Cost)	3.09149e+10	1784.34	1784.34	0	0	0.0235133	1.11633e+08
TX	2010	14.8	0	20	0	NaS (Increased Cost)	6.87597e+09	0	0	38856.9	41842.6	0.000993266	2.14254e+08
TX	2010	14.8	10	20	0	NaS (Increased Cost)	5.58859e+09	0	0	32574	40541.9	0.00866611	1.90158e+08
TX	2010	14.8	20	20	0	NaS (Increased Cost)	4.58773e+09	0	0	3043.53	36821.7	0.0561466	1.65897e+08
TX	2010	14.8	0	20	50	NaS (Increased Cost)	1.60937e+10	0	0	39294.4	42397.2	0.000993266	1.59102e+08
TX	2010	14.8	10	20	50	NaS (Increased Cost)	1.34336e+10	0	0	21019.6	40874.3	0.00866611	1.28424e+08
TX	2010	14.8	20	20	50	NaS (Increased Cost)	1.12252e+10	127.607	127.607	0	0	0.0543153	1.04051e+08
TX	2010	14.8	0	20	100	NaS (Increased Cost)	2.36632e+10	0	0	35753.4	40372.4	0.000993266	1.45367e+08
TX	2010	14.8	10	20	100	NaS (Increased Cost)	1.95259e+10	0	0	10252.7	35042.6	0.00866611	1.17175e+08
TX	2010	14.8	20	20	100	NaS (Increased Cost)	1.61297e+10	1787.67	1787.67	0	0	0.0341337	9.41217e+07
TX	2010	14.8	0	20	200	NaS (Increased Cost)	3.76648e+10	0	0	24518.8	33664.2	0.000993266	1.37055e+08
TX	2010	14.8	10	20	200	NaS (Increased Cost)	3.08572e+10	0	0	0	19234.4	0.00866611	1.11223e+08
TX	2010	14.8	20	20	200	NaS (Increased Cost)	2.52182e+10	3755.74	3755.74	0	0	0.0180547	8.90811e+07
TX	2010	14.8	0	40	0	NaS (Increased Cost)	5.97793e+09	0	0	6151.68	37366	0.093004	1.9552e+08
TX	2010	14.8	10	40	0	NaS (Increased Cost)	4.81796e+09	0	0	0	36070.3	0.0938996	1.73124e+08
TX	2010	14.8	20	40	0	NaS (Increased Cost)	3.93157e+09	0	0	0	23781.5	0.130425	1.5116e+08
TX	2010	14.8	0	40	50	NaS (Increased Cost)	1.42028e+10	0	0	0	17181.7	0.093004	1.38086e+08
TX	2010	14.8	10	40	50	NaS (Increased Cost)	1.17812e+10	0	0	0	2534.95	0.0938996	1.10146e+08
TX	2010	14.8	20	40	50	NaS (Increased Cost)	9.69442e+09	3914.33	3914.33	0	0	0.072651	8.44117e+07
TX	2010	14.8	0	40	100	NaS (Increased Cost)	2.07609e+10	0	0	0	0	0.093004	1.25964e+08
TX	2010	14.8	10	40	100	NaS (Increased Cost)	1.69723e+10	2149.83	2149.83	0	0	0.069085	9.9062e+07
TX	2010	14.8	20	40	100	NaS (Increased Cost)	1.36488e+10	6203.98	6203.98	0	0	0.0504344	7.56686e+07
TX	2010	14.8	0	40	200	NaS (Increased Cost)	3.28134e+10	3909.58	3909.58	0	0	0.0458371	1.17202e+08
TX	2010	14.8	10	40	200	NaS (Increased Cost)	2.6462e+10	6270.29	6270.29	0	0	0.0347266	9.25114e+07
TX	2010	14.8	20	40	200	NaS (Increased Cost)	2.09472e+10	8777.96	8777.96	0	0	0.0328466	7.15322e+07
TX	2010	14.8	0	0	0	PHES	8.20106e+09	0	0	23665.4	0	NaN	2.36102e+08
TX	2010	14.8	10	0	0	PHES	6.80799e+09	0	0	15476.4	0	0.000332391	2.12588e+08
TX	2010	14.8	20	0	0	PHES	5.66214e+09	1166.68	13442.6	0	0	0.0194183	1.86605e+08
TX	2010	14.8	0	0	50	PHES	1.86407e+10	0	0	18823.1	0	NaN	1.8669e+08
TX	2010	14.8	10	0	50	PHES	1.58542e+10	0	0	18790.8	0	0.000332391	1.54604e+08
TX	2010	14.8	20	0	50	PHES	1.33562e+10	2122.45	18461.1	0	0	0.00850023	1.26359e+08
TX	2010	14.8	0	0	100	PHES	2.75845e+10	0	0	18406.6	0	NaN	1.72403e+08
TX	2010	14.8	10	0	100	PHES	2.32324e+10	0	0	1282.68	0	0.000332391	1.42289e+08
TX	2010	14.8	20	0	100	PHES	1.93577e+10	2740	39203.9	0	0	0.00433264	1.15478e+08
TX	2010	14.8	0	0	200	PHES	4.42111e+10	0	0	0	0	NaN	1.62763e+08
TX	2010	14.8	10	0	200	PHES	3.69883e+10	575.338	8831.46	0	0	3.04953e-05	1.34795e+08
TX	2010	14.8	20	0	200	PHES	3.05276e+10	3832.32	84655.1	0	0	0.000828465	1.09597e+08
TX	2010	14.8	0	20	0	PHES	6.87597e+09	0	0	24658.2	0	0.000993266	2.14254e+08
TX	2010	14.8	10	20	0	PHES	5.58859e+09	0	0	12623.2	0	0.00866611	1.90158e+08
TX	2010	14.8	20	20	0	PHES	4.56867e+09	1363.5	18979.1	0	0	0.0272004	1.63896e+08
TX	2010	14.8	0	20	50	PHES	1.60937e+10	0	0	30174.3	0	0.000993266	1.59102e+08
TX	2010	14.8	10	20	50	PHES	1.34336e+10	0	0	4645.4	0	0.00866611	1.28424e+08
TX	2010	14.8	20	20	50	PHES	1.10736e+10	2763.63	35491.1	0	0	0.0107945	1.0157e+08
TX	2010	14.8	0	20	100	PHES	2.36632e+10	0	0	15744.1	0	0.000993266	1.45367e+08
TX	2010	14.8	10	20	100	PHES	1.95241e+10	358.348	3350.56	0	0	0.00632272	1.16994e+08
TX	2010	14.8	20	20	100	PHES	1.58622e+10	3464.02	61050.4	0	0	0.00575965	9.20075e+07
TX	2010	14.8	0	20	200	PHES	3.76648e+10	0	0	3352.67	0	0.000993266	1.37055e+08
TX	2010	14.8	10	20	200	PHES	3.08142e+10	1481.21	25124.3	0	0	0.00205761	1.1065e+08
TX	2010	14.8	20	20	200	PHES	2.47828e+10	4238.66	86654.4	0	0	0.0026815	8.77065e+07
TX	2010	14.8	0	40	0	PHES	5.96001e+09	1830.09	13048.4	0	0	0.0487971	1.9423e+08
TX	2010	14.8	10	40	0	PHES	4.78502e+09	2338.82	18242.8	0	0	0.0465405	1.70462e+08
TX	2010	14.8	20	40	0	PHES	3.81496e+09	3869.59	42466.6	0	0	0.041831	1.41742e+08
TX	2010	14.8	0	40	50	PHES	1.40713e+10	3704.49	23003.1	0	0	0.0200301	1.3508e+08
TX	2010	14.8	10	40	50	PHES	1.15395e+10	5004.6	34879.3	0	0	0.0159657	1.05334e+08
TX	2010	14.8	20	40	50	PHES	9.20579e+09	6837.93	55115.5	0	0	0.0145461	8.00005e+07
TX	2010	14.8	0	40	100	PHES	2.04398e+10	5130.74	33712.9	0	0	0.00770164	1.21689e+08
TX	2010	14.8	10	40	100	PHES	1.64884e+10	6296.26	47901.1	0	0	0.0079261	9.48586e+07
TX	2010	14.8	20	40	100	PHES	1.2961e+10	7792.25	82105.7	0	0	0.00936816	7.22155e+07
TX	2010	14.8	0	40	200	PHES	3.21393e+10	6695.79	63587.8	0	0	0.00165577	1.14439e+08
TX	2010	14.8	10	40	200	PHES	2.56663e+10	7621.21	89062	0	0	0.00319002	9.01035e+07
TX	2010	14.8	20	40	200	PHES	1.9983e+10	8965.42	121988	0	0	0.00556198	6.91218e+07
TX	2010	14.8	0	0	0	PSB	8.20106e+09	0	0	40161	12198.7	NaN	2.36102e+08
TX	2010	14.8	10	0	0	PSB	6.80799e+09	0	0	37974.4	11368.7	0.000332391	2.12588e+08
TX	2010	14.8	20	0	0	PSB	5.67331e+09	0	0	16369.2	7417.18	0.041678	1.87407e+08
TX	2010	14.8	0	0	50	PSB	1.86407e+10	0	0	39477.2	10961.7	NaN	1.8669e+08
TX	2010	14.8	10	0	50	PSB	1.58542e+10	0	0	37972.3	11251.9	0.000332391	1.54604e+08
TX	2010	14.8	20	0	50	PSB	1.34274e+10	0	0	0	0	0.041678	1.27716e+08
TX	2010	14.8	0	0	100	PSB	2.75845e+10	0	0	38054.2	10436.6	NaN	1.72403e+08
TX	2010	14.8	10	0	100	PSB	2.32324e+10	0	0	33907.8	0	0.000332391	1.42289e+08
TX	2010	14.8	20	0	100	PSB	1.95042e+10	1487.6	1610.07	0	0	0.0257672	1.17124e+08
TX	2010	14.8	0	0	200	PSB	4.42111e+10	0	0	21544	0	NaN	1.62763e+08
TX	2010	14.8	10	0	200	PSB	3.69922e+10	0	0	14326.7	0	0.000332391	1.35011e+08
TX	2010	14.8	20	0	200	PSB	3.08126e+10	2414.78	9483.3	0	0	0.0104927	1.10772e+08
TX	2010	14.8	0	20	0	PSB	6.87597e+09	0	0	37485.7	12123.8	0.000993266	2.14254e+08
TX	2010	14.8	10	20	0	PSB	5.58859e+09	0	0	30730	11084	0.00866611	1.90158e+08
TX	2010	14.8	20	20	0	PSB	4.58773e+09	0	0	1109.49	7180.69	0.0561466	1.65897e+08
TX	2010	14.8	0	20	50	PSB	1.60937e+10	0	0	37536	12059.6	0.000993266	1.59102e+08
TX	2010	14.8	10	20	50	PSB	1.34336e+10	0	0	20670.6	10147.1	0.00866611	1.28424e+08
TX	2010	14.8	20	20	50	PSB	1.11903e+10	2117.76	2117.76	0	0	0.0308261	1.02815e+08
TX	2010	14.8	0	20	100	PSB	2.36632e+10	0	0	17599.7	0	0.000993266	1.45367e+08
TX	2010	14.8	10	20	100	PSB	1.95259e+10	0	0	10111.1	5907.8	0.00866611	1.17175e+08
TX	2010	14.8	20	20	100	PSB	1.60479e+10	3519.27	3519.27	0	0	0.0195177	9.33845e+07
TX	2010	14.8	0	20	200	PSB	3.76648e+10	0	0	19076.8	0	0.000993266	1.37055e+08
TX	2010	14.8	10	20	200	PSB	3.08572e+10	0	0	0	0	0.00866611	1.11223e+08
TX	2010	14.8	20	20	200	PSB	2.50831e+10	4617.95	7132.38	0	0	0.0107524	8.8682e+07
TX	2010	14.8	0	40	0	PSB	5.97793e+09	0	0	5540.41	7572.99	0.093004	1.9552e+08
TX	2010	14.8	10	40	0	PSB	4.81796e+09	0	0	0	5951.02	0.0938996	1.73124e+08
TX	2010	14.8	20	40	0	PSB	3.93126e+09	296.357	296.357	0	0	0.125047	1.5045e+08
TX	2010	14.8	0	40	50	PSB	1.42026e+10	218.01	218.01	0	0	0.0897743	1.37982e+08
TX	2010	14.8	10	40	50	PSB	1.17543e+10	2760.09	2760.09	0	0	0.062717	1.085e+08
TX	2010	14.8	20	40	50	PSB	9.52774e+09	6757.81	6757.81	0	0	0.0458776	8.28219e+07
TX	2010	14.8	0	40	100	PSB	2.071e+10	2465.59	7843.31	0	0	0.0477176	1.24096e+08
TX	2010	14.8	10	40	100	PSB	1.68465e+10	4724.91	10619.5	0	0	0.0358879	9.7051e+07
TX	2010	14.8	20	40	100	PSB	1.34162e+10	8307.9	10348	0	0	0.0326982	7.45678e+07
TX	2010	14.8	0	40	200	PSB	3.25615e+10	4637.13	19053.1	0	0	0.0152969	1.15504e+08
TX	2010	14.8	10	40	200	PSB	2.61729e+10	6081.06	21949.4	0	0	0.016843	9.12275e+07
TX	2010	14.8	20	40	200	PSB	2.06167e+10	8937.11	21703.4	0	0	0.0200133	7.05534e+07
TX	2010	14.8	0	0	0	PSB (Reduced Cost)	8.20106e+09	0	0	23069.4	8254.53	NaN	2.36102e+08
TX	2010	14.8	10	0	0	PSB (Reduced Cost)	6.80799e+09	0	0	20882.8	7424.53	0.000332391	2.12588e+08
TX	2010	14.8	20	0	0	PSB (Reduced Cost)	5.67331e+09	0	0	0	3219.81	0.041678	1.87407e+08
TX	2010	14.8	0	0	50	PSB (Reduced Cost)	1.86407e+10	0	0	22385.6	7017.5	NaN	1.8669e+08
TX	2010	14.8	10	0	50	PSB (Reduced Cost)	1.58542e+10	0	0	9828.64	0	0.000332391	1.54604e+08
TX	2010	14.8	20	0	50	PSB (Reduced Cost)	1.34103e+10	1838.35	1838.35	0	0	0.0229907	1.26996e+08
TX	2010	14.8	0	0	100	PSB (Reduced Cost)	2.75845e+10	0	0	5921.84	0	NaN	1.72403e+08
TX	2010	14.8	10	0	100	PSB (Reduced Cost)	2.32324e+10	0	0	0	0	0.000332391	1.42289e+08
TX	2010	14.8	20	0	100	PSB (Reduced Cost)	1.94546e+10	3240.04	4024.01	0	0	0.0123294	1.16545e+08
TX	2010	14.8	0	0	200	PSB (Reduced Cost)	4.42111e+10	0	0	0	0	NaN	1.62763e+08
TX	2010	14.8	10	0	200	PSB (Reduced Cost)	3.69922e+10	0	0	0	0	0.000332391	1.35011e+08
TX	2010	14.8	20	0	200	PSB (Reduced Cost)	3.07216e+10	3375.71	13012.1	0	0	0.00485242	1.1042e+08
TX	2010	14.8	0	20	0	PSB (Reduced Cost)	6.87597e+09	0	0	20394.1	8179.61	0.000993266	2.14254e+08
TX	2010	14.8	10	20	0	PSB (Reduced Cost)	5.58859e+09	0	0	13638.5	7139.75	0.00866611	1.90158e+08
TX	2010	14.8	20	20	0	PSB (Reduced Cost)	4.58773e+09	14.7569	14.7569	0	0	0.0559321	1.65877e+08
TX	2010	14.8	0	20	50	PSB (Reduced Cost)	1.60937e+10	0	0	20444.4	8115.41	0.000993266	1.59102e+08
TX	2010	14.8	10	20	50	PSB (Reduced Cost)	1.34336e+10	0	0	3579.39	6204.73	0.00866611	1.28424e+08
TX	2010	14.8	20	20	50	PSB (Reduced Cost)	1.11279e+10	3845.97	3845.97	0	0	0.0174293	1.02131e+08
TX	2010	14.8	0	20	100	PSB (Reduced Cost)	2.36632e+10	0	0	9626.53	0	0.000993266	1.45367e+08
TX	2010	14.8	10	20	100	PSB (Reduced Cost)	1.95259e+10	0	0	0	0	0.00866611	1.17175e+08
TX	2010	14.8	20	20	100	PSB (Reduced Cost)	1.59585e+10	5024.4	5024.4	0	0	0.0112922	9.29416e+07
TX	2010	14.8	0	20	200	PSB (Reduced Cost)	3.76648e+10	0	0	0	0	0.000993266	1.37055e+08
TX	2010	14.8	10	20	200	PSB (Reduced Cost)	3.0852e+10	570.86	1712.58	0	0	0.00584419	1.1104e+08
TX	2010	14.8	20	20	200	PSB (Reduced Cost)	2.49619e+10	6107.86	8535.9	0	0	0.00586876	8.8421e+07
TX	2010	14.8	0	40	0	PSB (Reduced Cost)	5.97793e+09	0	0	0	0	0.093004	1.9552e+08
TX	2010	14.8	10	40	0	PSB (Reduced Cost)	4.81796e+09	0	0	0	0	0.0938996	1.73124e+08
TX	2010	14.8	20	40	0	PSB (Reduced Cost)	3.89075e+09	3738.76	3738.76	0	0	0.0745015	1.4398e+08
TX	2010	14.8	0	40	50	PSB (Reduced Cost)	1.41624e+10	3843.51	3843.51	0	0	0.0461765	1.36461e+08
TX	2010	14.8	10	40	50	PSB (Reduced Cost)	1.16622e+10	6278.39	6278.39	0	0	0.0344229	1.07075e+08
TX	2010	14.8	20	40	50	PSB (Reduced Cost)	9.36274e+09	8872.8	8872.8	0	0	0.0321701	8.19782e+07
TX	2010	14.8	0	40	100	PSB (Reduced Cost)	2.06052e+10	4559.35	14364.5	0	0	0.0215853	1.2292e+08
TX	2010	14.8	10	40	100	PSB (Reduced Cost)	1.66945e+10	7625.28	14089.4	0	0	0.0186594	9.61242e+07
TX	2010	14.8	20	40	100	PSB (Reduced Cost)	1.32163e+10	9093.84	15551.1	0	0	0.0244171	7.38954e+07
TX	2010	14.8	0	40	200	PSB (Reduced Cost)	3.23885e+10	5745.12	23075.5	0	0	0.00766988	1.15113e+08
TX	2010	14.8	10	40	200	PSB (Reduced Cost)	2.59582e+10	7896.78	26435	0	0	0.00839251	9.07612e+07
TX	2010	14.8	20	40	200	PSB (Reduced Cost)	2.03616e+10	9203.9	28822.6	0	0	0.0148235	7.01405e+07
TX	2010	14.8	0	0	0	VRFB	8.20106e+09	0	0	46011.5	15281	NaN	2.36102e+08
TX	2010	14.8	10	0	0	VRFB	6.80799e+09	0	0	44177.9	14306.5	0.000332391	2.12588e+08
TX	2010	14.8	20	0	0	VRFB	5.67331e+09	0	0	21256.1	10961.9	0.041678	1.87407e+08
TX	2010	14.8	0	0	50	VRFB	1.86407e+10	0	0	45380.4	14324.2	NaN	1.8669e+08
TX	2010	14.8	10	0	50	VRFB	1.58542e+10	0	0	43700.2	14461.4	0.000332391	1.54604e+08
TX	2010	14.8	20	0	50	VRFB	1.34274e+10	0	0	0	0	0.041678	1.27716e+08
TX	2010	14.8	0	0	100	VRFB	2.75845e+10	0	0	42680.5	13947.4	NaN	1.72403e+08
TX	2010	14.8	10	0	100	VRFB	2.32324e+10	0	0	38821	10985.7	0.000332391	1.42289e+08
TX	2010	14.8	20	0	100	VRFB	1.95155e+10	836.608	848.204	0	0	0.0323401	1.1737e+08
TX	2010	14.8	0	0	200	VRFB	4.42111e+10	0	0	23319.8	0	NaN	1.62763e+08
TX	2010	14.8	10	0	200	VRFB	3.69922e+10	0	0	20858.4	0	0.000332391	1.35011e+08
TX	2010	14.8	20	0	200	VRFB	3.08168e+10	2250.95	10928.6	0	0	0.0108777	1.10449e+08
TX	2010	14.8	0	20	0	VRFB	6.87597e+09	0	0	43517.3	14757.5	0.000993266	2.14254e+08
TX	2010	14.8	10	20	0	VRFB	5.58859e+09	0	0	37222.5	13636	0.00866611	1.90158e+08
TX	2010	14.8	20	20	0	VRFB	4.58773e+09	0	0	7832.69	10019.4	0.0561466	1.65897e+08
TX	2010	14.8	0	20	50	VRFB	1.60937e+10	0	0	43591.9	15328	0.000993266	1.59102e+08
TX	2010	14.8	10	20	50	VRFB	1.34336e+10	0	0	26701.7	13073	0.00866611	1.28424e+08
TX	2010	14.8	20	20	50	VRFB	1.12092e+10	1378.91	1378.91	0	0	0.0385369	1.0316e+08
TX	2010	14.8	0	20	100	VRFB	2.36632e+10	0	0	38081.9	13035.2	0.000993266	1.45367e+08
TX	2010	14.8	10	20	100	VRFB	1.95259e+10	0	0	10567.3	8268.65	0.00866611	1.17175e+08
TX	2010	14.8	20	20	100	VRFB	1.60771e+10	3004.14	3004.14	0	0	0.0234065	9.34938e+07
TX	2010	14.8	0	20	200	VRFB	3.76648e+10	0	0	0	0	0.000993266	1.37055e+08
TX	2010	14.8	10	20	200	VRFB	3.08572e+10	0	0	0	0	0.00866611	1.11223e+08
TX	2010	14.8	20	20	200	VRFB	2.51029e+10	3943.05	8654.85	0	0	0.0125369	8.84656e+07
TX	2010	14.8	0	40	0	VRFB	5.97793e+09	0	0	10695.9	10496.9	0.093004	1.9552e+08
TX	2010	14.8	10	40	0	VRFB	4.81796e+09	0	0	2255.43	10108.4	0.0938996	1.73124e+08
TX	2010	14.8	20	40	0	VRFB	3.93157e+09	0	0	0	0	0.130425	1.5116e+08
TX	2010	14.8	0	40	50	VRFB	1.42028e+10	0	0	0	0	0.093004	1.38086e+08
TX	2010	14.8	10	40	50	VRFB	1.17753e+10	1135.99	1135.99	0	0	0.0802201	1.09378e+08
TX	2010	14.8	20	40	50	VRFB	9.59413e+09	5599.66	5599.66	0	0	0.0557974	8.31313e+07
TX	2010	14.8	0	40	100	VRFB	2.07339e+10	1723.32	5632.26	0	0	0.0604781	1.24447e+08
TX	2010	14.8	10	40	100	VRFB	1.68909e+10	3878.41	8505.27	0	0	0.0455395	9.73143e+07
TX	2010	14.8	20	40	100	VRFB	1.34907e+10	7603.26	9306.68	0	0	0.0379046	7.46114e+07
TX	2010	14.8	0	40	200	VRFB	3.25635e+10	4408.37	20246	0	0	0.0172179	1.14888e+08
TX	2010	14.8	10	40	200	VRFB	2.61932e+10	5663.75	22399.9	0	0	0.0198143	9.06878e+07
TX	2010	14.8	20	40	200	VRFB	2.06731e+10	8538.41	21295.9	0	0	0.0228646	7.01797e+07
TX	2010	14.8	0	0	0	ZBB	8.20106e+09	0	0	26675.6	21150	NaN	2.36102e+08
TX	2010	14.8	10	0	0	ZBB	6.80799e+09	0	0	25072.2	20597.7	0.000332391	2.12588e+08
TX	2010	14.8	20	0	0	ZBB	5.67331e+09	0	0	2719.34	17078.7	0.041678	1.87407e+08
TX	2010	14.8	0	0	50	ZBB	1.86407e+10	0	0	25579.4	18093	NaN	1.8669e+08
TX	2010	14.8	10	0	50	ZBB	1.58542e+10	0	0	24409.3	18594.7	0.000332391	1.54604e+08
TX	2010	14.8	20	0	50	ZBB	1.34271e+10	227.655	227.655	0	0	0.038904	1.27623e+08
TX	2010	14.8	0	0	100	ZBB	2.75845e+10	0	0	24973.5	16583.5	NaN	1.72403e+08
TX	2010	14.8	10	0	100	ZBB	2.32324e+10	0	0	22280.7	18083.7	0.000332391	1.42289e+08
TX	2010	14.8	20	0	100	ZBB	1.95001e+10	1661.83	1661.83	0	0	0.0242832	1.17121e+08
TX	2010	14.8	0	0	200	ZBB	4.42111e+10	0	0	1640.09	0	NaN	1.62763e+08
TX	2010	14.8	10	0	200	ZBB	3.69922e+10	0	0	6923.92	0	0.000332391	1.35011e+08
TX	2010	14.8	20	0	200	ZBB	3.08368e+10	3485.65	3485.65	0	0	0.0117318	1.11263e+08
TX	2010	14.8	0	20	0	ZBB	6.87597e+09	0	0	24583.3	21299.4	0.000993266	2.14254e+08
TX	2010	14.8	10	20	0	ZBB	5.58859e+09	0	0	17759.9	20621.8	0.00866611	1.90158e+08
TX	2010	14.8	20	20	0	ZBB	4.58773e+09	0	0	0	11405.6	0.0561466	1.65897e+08
TX	2010	14.8	0	20	50	ZBB	1.60937e+10	0	0	23312.5	19310.6	0.000993266	1.59102e+08
TX	2010	14.8	10	20	50	ZBB	1.34336e+10	0	0	6238.62	17398.8	0.00866611	1.28424e+08
TX	2010	14.8	20	20	50	ZBB	1.1179e+10	2501.44	2501.44	0	0	0.0272053	1.02703e+08
TX	2010	14.8	0	20	100	ZBB	2.36632e+10	0	0	20872	16902.9	0.000993266	1.45367e+08
TX	2010	14.8	10	20	100	ZBB	1.95259e+10	0	0	0	12999.3	0.00866611	1.17175e+08
TX	2010	14.8	20	20	100	ZBB	1.60364e+10	3776.33	3776.33	0	0	0.0176985	9.34202e+07
TX	2010	14.8	0	20	200	ZBB	3.76648e+10	0	0	0	0	0.000993266	1.37055e+08
TX	2010	14.8	10	20	200	ZBB	3.08572e+10	0	0	0	0	0.00866611	1.11223e+08
TX	2010	14.8	20	20	200	ZBB	2.50839e+10	5256.15	5256.15	0	0	0.0101895	8.88638e+07
TX	2010	14.8	0	40	0	ZBB	5.97793e+09	0	0	0	14008.8	0.093004	1.9552e+08
TX	2010	14.8	10	40	0	ZBB	4.81796e+09	0	0	0	10473.1	0.0938996	1.73124e+08
TX	2010	14.8	20	40	0	ZBB	3.9285e+09	953.099	953.099	0	0	0.113586	1.48979e+08
TX	2010	14.8	0	40	50	ZBB	1.42005e+10	802.207	802.207	0	0	0.0812651	1.37735e+08
TX	2010	14.8	10	40	50	ZBB	1.17408e+10	3386.35	3386.35	0	0	0.0563598	1.08267e+08
TX	2010	14.8	20	40	50	ZBB	9.4934e+09	7263.09	7263.09	0	0	0.0418332	8.28e+07
TX	2010	14.8	0	40	100	ZBB	2.07091e+10	3590.87	3590.87	0	0	0.0479924	1.2449e+08
TX	2010	14.8	10	40	100	ZBB	1.68354e+10	6171.26	6171.26	0	0	0.0345082	9.75018e+07
TX	2010	14.8	20	40	100	ZBB	1.33897e+10	8817.71	8817.71	0	0	0.0320721	7.48864e+07
TX	2010	14.8	0	40	200	ZBB	3.26524e+10	6872.42	6915.2	0	0	0.021587	1.16616e+08
TX	2010	14.8	10	40	200	ZBB	2.62353e+10	8911.5	8911.5	0	0	0.0194584	9.21291e+07
TX	2010	14.8	20	40	200	ZBB	2.06672e+10	9475.57	9604.72	0	0	0.0290411	7.16661e+07
TX	2010	14.8	0	0	0	No Storage	8.20106e+09					NaN	2.36102e+08
TX	2010	14.8	10	0	0	No Storage	6.80799e+09					0.000332391	2.12588e+08
TX	2010	14.8	20	0	0	No Storage	5.67331e+09					0.041678	1.87407e+08
TX	2010	14.8	0	0	50	No Storage	1.86407e+10					NaN	1.8669e+08
TX	2010	14.8	10	0	50	No Storage	1.58542e+10					0.000332391	1.54604e+08
TX	2010	14.8	20	0	50	No Storage	1.34274e+10					0.041678	1.27716e+08
TX	2010	14.8	0	0	100	No Storage	2.75845e+10					NaN	1.72403e+08
TX	2010	14.8	10	0	100	No Storage	2.32324e+10					0.000332391	1.42289e+08
TX	2010	14.8	20	0	100	No Storage	1.95205e+10					0.041678	1.17759e+08
TX	2010	14.8	0	0	200	No Storage	4.42111e+10					NaN	1.62763e+08
TX	2010	14.8	10	0	200	No Storage	3.69922e+10					0.000332391	1.35011e+08
TX	2010	14.8	20	0	200	No Storage	3.095e+10					0.041678	1.12388e+08
TX	2010	14.8	0	20	0	No Storage	6.87597e+09					0.000993266	2.14254e+08
TX	2010	14.8	10	20	0	No Storage	5.58859e+09					0.00866611	1.90158e+08
TX	2010	14.8	20	20	0	No Storage	4.58773e+09					0.0561466	1.65897e+08
TX	2010	14.8	0	20	50	No Storage	1.60937e+10					0.000993266	1.59102e+08
TX	2010	14.8	10	20	50	No Storage	1.34336e+10					0.00866611	1.28424e+08
TX	2010	14.8	20	20	50	No Storage	1.12253e+10					0.0561466	1.04147e+08
TX	2010	14.8	0	20	100	No Storage	2.36632e+10					0.000993266	1.45367e+08
TX	2010	14.8	10	20	100	No Storage	1.95259e+10					0.00866611	1.17175e+08
TX	2010	14.8	20	20	100	No Storage	1.61666e+10					0.0561466	9.53022e+07
TX	2010	14.8	0	20	200	No Storage	3.76648e+10					0.000993266	1.37055e+08
TX	2010	14.8	10	20	200	No Storage	3.08572e+10					0.00866611	1.11223e+08
TX	2010	14.8	20	20	200	No Storage	2.54226e+10					0.0561466	9.10882e+07
TX	2010	14.8	0	40	0	No Storage	5.97793e+09					0.093004	1.9552e+08
TX	2010	14.8	10	40	0	No Storage	4.81796e+09					0.0938996	1.73124e+08
TX	2010	14.8	20	40	0	No Storage	3.93157e+09					0.130425	1.5116e+08
TX	2010	14.8	0	40	50	No Storage	1.42028e+10					0.093004	1.38086e+08
TX	2010	14.8	10	40	50	No Storage	1.17812e+10					0.0938996	1.10146e+08
TX	2010	14.8	20	40	50	No Storage	9.80851e+09					0.130425	8.84551e+07
TX	2010	14.8	0	40	100	No Storage	2.07609e+10					0.093004	1.25964e+08
TX	2010	14.8	10	40	100	No Storage	1.69976e+10					0.0938996	1.00414e+08
TX	2010	14.8	20	40	100	No Storage	1.39981e+10					0.130425	8.0963e+07
TX	2010	14.8	0	40	200	No Storage	3.29045e+10					0.093004	1.18954e+08
TX	2010	14.8	10	40	200	No Storage	2.67276e+10					0.0938996	9.56431e+07
TX	2010	14.8	20	40	200	No Storage	2.18879e+10					0.130425	7.78183e+07
TX	2011	0	0	0	0	ACAES	9.11758e+09	0	0	53728.8	0	NaN	2.46896e+08
TX	2011	0	10	0	0	ACAES	7.59266e+09	0	0	54893.3	0	0	2.2171e+08
TX	2011	0	20	0	0	ACAES	6.258e+09	0	0	54068.9	0	0	1.92612e+08
TX	2011	0	0	0	50	ACAES	2.01676e+10	0	0	30059.2	0	NaN	2.0329e+08
TX	2011	0	10	0	50	ACAES	1.70327e+10	0	0	38649.8	0	0	1.67497e+08
TX	2011	0	20	0	50	ACAES	1.41457e+10	0	0	40573.5	0	0	1.35976e+08
TX	2011	0	0	0	100	ACAES	2.99636e+10	0	0	3399.21	0	NaN	1.89952e+08
TX	2011	0	10	0	100	ACAES	2.50961e+10	0	0	0	0	0	1.56389e+08
TX	2011	0	20	0	100	ACAES	2.07039e+10	0	0	0	0	0	1.27483e+08
TX	2011	0	0	0	200	ACAES	4.84405e+10	1295.59	10160.6	0	0	NaN	1.81601e+08
TX	2011	0	10	0	200	ACAES	4.03165e+10	1661.33	13293.9	0	0	0	1.49579e+08
TX	2011	0	20	0	200	ACAES	3.30841e+10	2723.3	24699	0	0	0	1.21414e+08
TX	2011	0	0	20	0	ACAES	7.72041e+09	0	0	59963.1	0	0	2.23941e+08
TX	2011	0	10	20	0	ACAES	6.29179e+09	0	0	61491.1	0	-8.88903e-19	1.98278e+08
TX	2011	0	20	20	0	ACAES	5.04209e+09	0	0	61799.8	0	0.00108322	1.67941e+08
TX	2011	0	0	20	50	ACAES	1.74024e+10	0	0	58058.5	0	0	1.73382e+08
TX	2011	0	10	20	50	ACAES	1.44055e+10	0	0	60505.5	0	-8.88903e-19	1.39267e+08
TX	2011	0	20	20	50	ACAES	1.16455e+10	0	0	54576.9	0	0.00108322	1.09839e+08
TX	2011	0	0	20	100	ACAES	2.5718e+10	0	0	41306.3	0	0	1.60686e+08
TX	2011	0	10	20	100	ACAES	2.10841e+10	0	0	36379.6	0	-8.88903e-19	1.29261e+08
TX	2011	0	20	20	100	ACAES	1.69242e+10	0	0	27656.9	0	0.00108322	1.02397e+08
TX	2011	0	0	20	200	ACAES	4.13506e+10	0	0	0	0	0	1.54026e+08
TX	2011	0	10	20	200	ACAES	3.36857e+10	32.8331	229.832	0	0	-8.88903e-19	1.24354e+08
TX	2011	0	20	20	200	ACAES	2.6931e+10	612.347	4653.84	0	0	0.000824352	9.86262e+07
TX	2011	0	0	40	0	ACAES	6.62418e+09	0	0	46009.6	0	0.00502305	1.99466e+08
TX	2011	0	10	40	0	ACAES	5.28308e+09	0	0	46293.1	0	0.0111352	1.7329e+08
TX	2011	0	20	40	0	ACAES	4.12936e+09	0	0	46124.7	0	0.0217505	1.43697e+08
TX	2011	0	0	40	50	ACAES	1.50696e+10	0	0	33365.7	0	0.00502305	1.48769e+08
TX	2011	0	10	40	50	ACAES	1.22157e+10	0	0	27013.5	0	0.0111352	1.16709e+08
TX	2011	0	20	40	50	ACAES	9.63952e+09	0	0	21683.3	0	0.0217505	8.96206e+07
TX	2011	0	0	40	100	ACAES	2.21911e+10	0	0	0	0	0.00502305	1.37434e+08
TX	2011	0	10	40	100	ACAES	1.78037e+10	0	0	1603.31	0	0.0111352	1.08044e+08
TX	2011	0	20	40	100	ACAES	1.39383e+10	183.11	1217.68	0	0	0.0210696	8.31632e+07
TX	2011	0	0	40	200	ACAES	3.54581e+10	3348.05	23279	0	0	0.000958845	1.29538e+08
TX	2011	0	10	40	200	ACAES	2.82223e+10	3251.36	21621.6	0	0	0.00428652	1.01973e+08
TX	2011	0	20	40	200	ACAES	2.19493e+10	3593.88	23899.3	0	0	0.0112483	7.84282e+07
TX	2011	0	0	0	0	DCAES	9.11758e+09	0	0	9829.57	0	NaN	2.46896e+08
TX	2011	0	10	0	0	DCAES	7.59266e+09	0	0	8505.53	0	0	2.2171e+08
TX	2011	0	20	0	0	DCAES	6.258e+09	0	0	9515.55	0	0	1.92612e+08
TX	2011	0	0	0	50	DCAES	2.01624e+10	951.264	11700.2	0	0	NaN	2.02613e+08
TX	2011	0	10	0	50	DCAES	1.70327e+10	0	0	3226.42	0	0	1.67497e+08
TX	2011	0	20	0	50	DCAES	1.41457e+10	0	0	7214.82	0	0	1.35976e+08
TX	2011	0	0	0	100	DCAES	2.99291e+10	2129	24708.3	0	0	NaN	1.87882e+08
TX	2011	0	10	0	100	DCAES	2.50755e+10	1684.63	30963.7	0	0	0	1.54071e+08
TX	2011	0	20	0	100	DCAES	2.06681e+10	2424.72	68603.4	0	0	0	1.23794e+08
TX	2011	0	0	0	200	DCAES	4.82327e+10	4749.46	112522	0	0	NaN	1.76426e+08
TX	2011	0	10	0	200	DCAES	4.01166e+10	4912.1	162725	0	0	0	1.44146e+08
TX	2011	0	20	0	200	DCAES	3.28331e+10	6226.63	299946	0	0	0	1.15029e+08
TX	2011	0	0	20	0	DCAES	7.72041e+09	0	0	22812.1	0	0	2.23941e+08
TX	2011	0	10	20	0	DCAES	6.29179e+09	0	0	26975.8	0	-8.88903e-19	1.98278e+08
TX	2011	0	20	20	0	DCAES	5.04209e+09	0	0	27785	75.3338	0.00108322	1.67941e+08
TX	2011	0	0	20	50	DCAES	1.74024e+10	0	0	16243.9	0	0	1.73382e+08
TX	2011	0	10	20	50	DCAES	1.44055e+10	0	0	26622.3	0	-8.88903e-19	1.39267e+08
TX	2011	0	20	20	50	DCAES	1.16455e+10	0	0	20699.1	0	0.00108322	1.09839e+08
TX	2011	0	0	20	100	DCAES	2.5718e+10	0	0	7764.06	0	0	1.60686e+08
TX	2011	0	10	20	100	DCAES	2.10841e+10	0	0	8093.78	0	-8.88903e-19	1.29261e+08
TX	2011	0	20	20	100	DCAES	1.69242e+10	0	0	0	0	0.00108322	1.02397e+08
TX	2011	0	0	20	200	DCAES	4.12859e+10	2865.4	105766	0	0	0	1.50504e+08
TX	2011	0	10	20	200	DCAES	3.36229e+10	2844.25	132628	0	0	-8.88903e-19	1.21022e+08
TX	2011	0	20	20	200	DCAES	2.68394e+10	3640.05	202390	0	0	0.00019637	9.50794e+07
TX	2011	0	0	40	0	DCAES	6.62418e+09	0	0	19651.6	0	0.00502305	1.99466e+08
TX	2011	0	10	40	0	DCAES	5.28308e+09	0	0	23568.3	0	0.0111352	1.7329e+08
TX	2011	0	20	40	0	DCAES	4.12936e+09	0	0	24012.4	0	0.0217505	1.43697e+08
TX	2011	0	0	40	50	DCAES	1.50696e+10	0	0	0	0	0.00502305	1.48769e+08
TX	2011	0	10	40	50	DCAES	1.22157e+10	0	0	10390.3	0	0.0111352	1.16709e+08
TX	2011	0	20	40	50	DCAES	9.63952e+09	0	0	4542.64	0	0.0217505	8.96206e+07
TX	2011	0	0	40	100	DCAES	2.21624e+10	2485.3	43801.7	0	0	0.00158186	1.33926e+08
TX	2011	0	10	40	100	DCAES	1.77743e+10	2416.73	53295.4	0	0	0.00556689	1.04915e+08
TX	2011	0	20	40	100	DCAES	1.38948e+10	3031.23	81452.6	0	0	0.0123851	7.99114e+07
TX	2011	0	0	40	200	DCAES	3.52163e+10	7159.05	238878	0	0	2.64325e-05	1.23272e+08
TX	2011	0	10	40	200	DCAES	2.80633e+10	6039.06	247302	0	0	0.00161776	9.76163e+07
TX	2011	0	20	40	200	DCAES	2.17878e+10	6607.95	321701	0	0	0.00594469	7.44068e+07
TX	2011	0	0	0	0	PbA	9.11758e+09	0	0	22030.8	20947.7	NaN	2.46896e+08
TX	2011	0	10	0	0	PbA	7.59266e+09	0	0	23186.4	21016.7	0	2.2171e+08
TX	2011	0	20	0	0	PbA	6.258e+09	0	0	23536.9	20988.9	0	1.92612e+08
TX	2011	0	0	0	50	PbA	2.01676e+10	0	0	17945	17522	NaN	2.0329e+08
TX	2011	0	10	0	50	PbA	1.70327e+10	0	0	21276.8	19139.8	0	1.67497e+08
TX	2011	0	20	0	50	PbA	1.41457e+10	0	0	21454	19273.5	0	1.35976e+08
TX	2011	0	0	0	100	PbA	2.99636e+10	0	0	8894.26	14568.4	NaN	1.89952e+08
TX	2011	0	10	0	100	PbA	2.50961e+10	0	0	14359.3	14864.8	0	1.56389e+08
TX	2011	0	20	0	100	PbA	2.07039e+10	0	0	15327.5	14051.2	0	1.27483e+08
TX	2011	0	0	0	200	PbA	4.84683e+10	0	0	0	0	NaN	1.8243e+08
TX	2011	0	10	0	200	PbA	4.03562e+10	0	0	0	0	0	1.50655e+08
TX	2011	0	20	0	200	PbA	3.31741e+10	0	0	0	0	0	1.23307e+08
TX	2011	0	0	20	0	PbA	7.72041e+09	0	0	23751	22282.3	0	2.23941e+08
TX	2011	0	10	20	0	PbA	6.29179e+09	0	0	24274.3	22253.2	-8.88903e-19	1.98278e+08
TX	2011	0	20	20	0	PbA	5.04209e+09	0	0	22898.2	22223.6	0.00108322	1.67941e+08
TX	2011	0	0	20	50	PbA	1.74024e+10	0	0	24347.1	22115.4	0	1.73382e+08
TX	2011	0	10	20	50	PbA	1.44055e+10	0	0	24871.5	22732.8	-8.88903e-19	1.39267e+08
TX	2011	0	20	20	50	PbA	1.16455e+10	0	0	20953.2	21686.7	0.00108322	1.09839e+08
TX	2011	0	0	20	100	PbA	2.5718e+10	0	0	21363.7	20074.7	0	1.60686e+08
TX	2011	0	10	20	100	PbA	2.10841e+10	0	0	20749.7	19278	-8.88903e-19	1.29261e+08
TX	2011	0	20	20	100	PbA	1.69242e+10	0	0	14463.4	17399.4	0.00108322	1.02397e+08
TX	2011	0	0	20	200	PbA	4.13506e+10	0	0	11425.8	13522.4	0	1.54026e+08
TX	2011	0	10	20	200	PbA	3.36857e+10	0	0	11051.4	11468.9	-8.88903e-19	1.24371e+08
TX	2011	0	20	20	200	PbA	2.69353e+10	0	0	1370.98	8720.59	0.00108322	9.89577e+07
TX	2011	0	0	40	0	PbA	6.62418e+09	0	0	16855.1	19851.8	0.00502305	1.99448e+08
TX	2011	0	10	40	0	PbA	5.28308e+09	0	0	14294.1	20013	0.0111352	1.7329e+08
TX	2011	0	20	40	0	PbA	4.12936e+09	0	0	11625.2	20666	0.0217505	1.43697e+08
TX	2011	0	0	40	50	PbA	1.50696e+10	0	0	8308.55	18004.6	0.00502305	1.48769e+08
TX	2011	0	10	40	50	PbA	1.22157e+10	0	0	1511.76	17778.1	0.0111352	1.16709e+08
TX	2011	0	20	40	50	PbA	9.63952e+09	0	0	0	16848.2	0.0217505	8.96206e+07
TX	2011	0	0	40	100	PbA	2.21911e+10	0	0	0	10580.9	0.00502305	1.37434e+08
TX	2011	0	10	40	100	PbA	1.78037e+10	0	0	0	9301.69	0.0111352	1.08044e+08
TX	2011	0	20	40	100	PbA	1.39386e+10	0	0	0	8110.25	0.0217505	8.3309e+07
TX	2011	0	0	40	200	PbA	3.55581e+10	0	0	0	0	0.00502305	1.31681e+08
TX	2011	0	10	40	200	PbA	2.83349e+10	0	0	0	0	0.0111352	1.03929e+08
TX	2011	0	20	40	200	PbA	2.20832e+10	0	0	0	0	0.0217505	8.05192e+07
TX	2011	0	0	0	0	Li-ion	9.11758e+09	0	0	74357.4	36724.6	NaN	2.46896e+08
TX	2011	0	10	0	0	Li-ion	7.59266e+09	0	0	75513	36793.6	0	2.2171e+08
TX	2011	0	20	0	0	Li-ion	6.258e+09	0	0	75863.4	36765.8	0	1.92612e+08
TX	2011	0	0	0	50	Li-ion	2.01676e+10	0	0	70271.6	33298.8	NaN	2.0329e+08
TX	2011	0	10	0	50	Li-ion	1.70327e+10	0	0	73603.4	34916.7	0	1.67497e+08
TX	2011	0	20	0	50	Li-ion	1.41457e+10	0	0	73780.6	35050.3	0	1.35976e+08
TX	2011	0	0	0	100	Li-ion	2.99636e+10	0	0	61220.8	30345.3	NaN	1.89952e+08
TX	2011	0	10	0	100	Li-ion	2.50961e+10	0	0	66685.8	30641.7	0	1.56389e+08
TX	2011	0	20	0	100	Li-ion	2.07039e+10	0	0	67654.1	29828.1	0	1.27483e+08
TX	2011	0	0	0	200	Li-ion	4.84683e+10	0	0	45254.5	20285.3	NaN	1.8243e+08
TX	2011	0	10	0	200	Li-ion	4.03562e+10	0	0	53163.7	20891.6	0	1.50655e+08
TX	2011	0	20	0	200	Li-ion	3.31741e+10	0	0	55042.1	18863	0	1.23307e+08
TX	2011	0	0	20	0	Li-ion	7.72041e+09	0	0	76077.6	38059.2	0	2.23941e+08
TX	2011	0	10	20	0	Li-ion	6.29179e+09	0	0	76600.9	38030	-8.88903e-19	1.98278e+08
TX	2011	0	20	20	0	Li-ion	5.04209e+09	0	0	75224.8	38000.5	0.00108322	1.67941e+08
TX	2011	0	0	20	50	Li-ion	1.74024e+10	0	0	76673.6	37892.2	0	1.73382e+08
TX	2011	0	10	20	50	Li-ion	1.44055e+10	0	0	77198.1	38509.7	-8.88903e-19	1.39267e+08
TX	2011	0	20	20	50	Li-ion	1.16455e+10	0	0	73279.8	37463.6	0.00108322	1.09839e+08
TX	2011	0	0	20	100	Li-ion	2.5718e+10	0	0	73690.2	35851.6	0	1.60686e+08
[truncated: 3,617 more rows]
