# Supplementary material for: The role of energy storage in deep decarbonization of electricity production
Source: Nat Commun. 2019 Jul 30;10:3413. doi: 10.1038/s41467-019-11161-5 (PMC6667472; doi:10.1038/s41467-019-11161-5)
Supplement: Supplementary file 5 — Source Data [file 41467_2019_11161_MOESM5_ESM.xlsx]

## Sheet: Figure 1 
							Emissions Tax ($/ton)
		0			50			100			200
							Wind Capacity (GW)
Technology	Solar Cap (MW)	0 GW Wind	10 GW Wind	20 GW Wind	0 GW Wind	10 GW Wind	20 GW Wind	0 GW Wind	10 GW Wind	20 GW Wind	0 GW Wind	10 GW Wind	20 GW Wind
ACAES	0 GW Solar	NaN	0	0.0135691	NaN	0	0.0135691	NaN	0	0.0135691	NaN	0	0.0135691	Curtailment
	20 GW Solar	0.023961	0.0403466	0.0742064	0.023961	0.0403466	0.0742064	0.023961	0.0403466	0.0713344	0.0193069	0.0256348	0.0491513
	40 GW Solar	0.28647	0.268588	0.270383	0.160332	0.156587	0.201394	0.0825742	0.0897853	0.152177	0.040215	0.0532504	0.121537
DCAES	0 GW Solar	NaN	0	0.0135691	NaN	0	0.0135691	NaN	0	0.0135691	NaN	0	0.0108387
	20 GW Solar	0.023961	0.0403466	0.0742064	0.023961	0.0403466	0.0651621	0.023961	0.0304841	0.0455708	0.0148043	0.0173024	0.0272377
	40 GW Solar	0.191243	0.193334	0.235689	0.0769571	0.099475	0.163528	0.0473058	0.0785903	0.144932	0.025552	0.0598222	0.128253
PbA	0 GW Solar	NaN	0	0.0135691	NaN	0	0.0135691	NaN	0	0.0135691	NaN	0	0.0135691
	20 GW Solar	0.023961	0.0403466	0.0742064	0.023961	0.0403466	0.0742064	0.023961	0.0403466	0.0742064	0.023961	0.0403466	0.0742064
	40 GW Solar	0.28647	0.268588	0.270383	0.28647	0.268588	0.270383	0.28647	0.268588	0.270383	0.119403	0.12445	0.178507
Li-ion	0 GW Solar	NaN	0	0.0135691	NaN	0	0.0135691	NaN	0	0.0135691	NaN	0	0.0135691
	20 GW Solar	0.023961	0.0403466	0.0742064	0.023961	0.0403466	0.0742064	0.023961	0.0403466	0.0742064	0.023961	0.0403466	0.0742064
	40 GW Solar	0.28647	0.268588	0.270383	0.28647	0.268588	0.270383	0.28647	0.268588	0.270383	0.28647	0.268588	0.270383
NaS	0 GW Solar	NaN	0	0.0135691	NaN	0	0.0135691	NaN	0	0.0135691	NaN	0	0.0135691
	20 GW Solar	0.023961	0.0403466	0.0742064	0.023961	0.0403466	0.0742064	0.023961	0.0403466	0.0742064	0.023961	0.0403466	0.0742064
	40 GW Solar	0.28647	0.268588	0.270383	0.28647	0.268588	0.270383	0.271266	0.268588	0.270383	0.107465	0.114075	0.16876
NaS (Increased cost)	0 GW Solar	NaN	0	0.0135691	NaN	0	0.0135691	NaN	0	0.0135691	NaN	0	0.0135691
	20 GW Solar	0.023961	0.0403466	0.0742064	0.023961	0.0403466	0.0742064	0.023961	0.0403466	0.0742064	0.023961	0.0403466	0.0742064
	40 GW Solar	0.28647	0.268588	0.270383	0.28647	0.268588	0.270383	0.28647	0.268588	0.270383	0.28647	0.268588	0.270383
No storage	0 GW Solar	NaN	0	0.0135691	NaN	0	0.0135691	NaN	0	0.0135691	NaN	0	0.0135691
	20 GW Solar	0.023961	0.0403466	0.0742064	0.023961	0.0403466	0.0742064	0.023961	0.0403466	0.0742064	0.023961	0.0403466	0.0742064
	40 GW Solar	0.28647	0.268588	0.270383	0.28647	0.268588	0.270383	0.28647	0.268588	0.270383	0.28647	0.268588	0.270383
PHES	0 GW Solar	NaN	0	0.0135691	NaN	0	0.0135691	NaN	0	0.0135691	NaN	0	0.0101074
	20 GW Solar	0.023961	0.0403466	0.0742064	0.023961	0.0403466	0.0569951	0.0237743	0.0264026	0.0390028	0.0128268	0.0150085	0.0223923
	40 GW Solar	0.165598	0.155325	0.191167	0.0607177	0.0656021	0.123171	0.0356558	0.0440694	0.100665	0.0178234	0.023124	0.0889158
PSB	0 GW Solar	NaN	0	0.0135691	NaN	0	0.0135691	NaN	0	0.0135691	NaN	0	0.0135691
	20 GW Solar	0.023961	0.0403466	0.0742064	0.023961	0.0403466	0.0742064	0.023961	0.0403466	0.0742064	0.023961	0.0403466	0.0713292
	40 GW Solar	0.28647	0.268588	0.270383	0.28647	0.268588	0.270383	0.186595	0.186526	0.225485	0.0801467	0.0848613	0.143944
PSB (Reduced Cost)	0 GW Solar	NaN	0	0.0135691	NaN	0	0.0135691	NaN	0	0.0135691	NaN	0	0.0135691
	20 GW Solar	0.023961	0.0403466	0.0742064	0.023961	0.0403466	0.0742064	0.023961	0.0403466	0.0742064	0.023961	0.0313644	0.0548696
	40 GW Solar	0.28647	0.268588	0.270383	0.196093	0.194733	0.233109	0.0981649	0.102714	0.157922	0.0474023	0.0561713	0.122232
VRFB	0 GW Solar	NaN	0	0.0135691	NaN	0	0.0135691	NaN	0	0.0135691	NaN	0	0.0135691
	20 GW Solar	0.023961	0.0403466	0.0742064	0.023961	0.0403466	0.0742064	0.023961	0.0403466	0.0742064	0.023961	0.0403466	0.0742064
	40 GW Solar	0.28647	0.268588	0.270383	0.28647	0.268588	0.270383	0.255003	0.260492	0.270383	0.0988534	0.106473	0.165876
ZNBR	0 GW Solar	NaN	0	0.0135691	NaN	0	0.0135691	NaN	0	0.0135691	NaN	0	0.0135691
	20 GW Solar	0.023961	0.0403466	0.0742064	0.023961	0.0403466	0.0742064	0.023961	0.0403466	0.0742064	0.023961	0.0403466	0.0742064
	40 GW Solar	0.28647	0.268588	0.270383	0.28647	0.268588	0.270383	0.28647	0.268588	0.270383	0.119475	0.119381	0.168031

## Sheet: Figure 2
							Emissions Tax ($/ton)
		0			50			100			200
							Wind Capacity (GW)
Technology	Solar Cap (MW)	0 GW Wind	10 GW Wind	20 GW Wind	0 GW Wind	10 GW Wind	20 GW Wind	0 GW Wind	10 GW Wind	20 GW Wind	0 GW Wind	10 GW Wind	20 GW Wind
ACAES	0 GW Solar	NaN	0	0.000689423	NaN	0	0.000689423	NaN	0	0.000689423	NaN	0	0	Curtailment
	20 GW Solar	0	4.71691e-05	0.00234435	0	4.71691e-05	0.00234435	0	4.71691e-05	0.00234435	0	2.62413e-05	0.000895428
	40 GW Solar	0.00856549	0.0151644	0.0287662	0.00856549	0.0151644	0.0266587	0.00690754	0.00777256	0.0129171	0.00022517	0.00155556	0.00554868
DCAES	0 GW Solar	NaN	0	0.000689423	NaN	0	0.000689423	NaN	0	0	NaN	0	0
	20 GW Solar	0	4.71691e-05	0.00234435	0	4.71691e-05	0.00234435	0	4.71691e-05	0.000893423	0	4.80553e-19	0.000106498
	40 GW Solar	0.00856549	0.0151644	0.0287662	0.00648144	0.00779182	0.0108086	0.000235247	0.00184081	0.00545387	2.16057e-06	0.000389377	0.00299675
PbA	0 GW Solar	NaN	0	0.000689423	NaN	0	0.000689423	NaN	0	0.000689423	NaN	0	0.000689423
	20 GW Solar	0	4.71691e-05	0.00234435	0	4.71691e-05	0.00234435	0	4.71691e-05	0.00234435	0	4.71691e-05	0.00234435
	40 GW Solar	0.00856549	0.0151644	0.0287662	0.00856549	0.0151644	0.0287662	0.00856549	0.0151644	0.0243055	0.00757387	0.00861458	0.0136337
Li-ion	0 GW Solar	NaN	0	0.000689423	NaN	0	0.000689423	NaN	0	0.000689423	NaN	0	0.000689423
	20 GW Solar	0	4.71691e-05	0.00234435	0	4.71691e-05	0.00234435	0	4.71691e-05	0.00234435	0	4.71691e-05	0.00234435
	40 GW Solar	0.00856549	0.0151644	0.0287662	0.00856549	0.0151644	0.0287662	0.00856549	0.0151644	0.0287662	0.00856549	0.0151644	0.0287662
NaS	0 GW Solar	NaN	0	0.000689423	NaN	0	0.000689423	NaN	0	0.000689423	NaN	0	0.000689423
	20 GW Solar	0	4.71691e-05	0.00234435	0	4.71691e-05	0.00234435	0	4.71691e-05	0.00234435	0	4.71691e-05	0.00234435
	40 GW Solar	0.00856549	0.0151644	0.0287662	0.00856549	0.0151644	0.0287662	0.00856549	0.0151644	0.0248302	0.0066304	0.00785915	0.0125804
NaS (Increased cost)	0 GW Solar	NaN	0	0.000689423	NaN	0	0.000689423	NaN	0	0.000689423	NaN	0	0.000689423
	20 GW Solar	0	4.71691e-05	0.00234435	0	4.71691e-05	0.00234435	0	4.71691e-05	0.00234435	0	4.71691e-05	0.00234435
	40 GW Solar	0.00856549	0.0151644	0.0287662	0.00856549	0.0151644	0.0287662	0.00856549	0.0151644	0.0287662	0.00856549	0.0151644	0.0238514
No storage	0 GW Solar	NaN	0	0.000689423	NaN	0	0.000689423	NaN	0	0.000689423	NaN	0	0.000689423
	20 GW Solar	0	4.71691e-05	0.00234435	0	4.71691e-05	0.00234435	0	4.71691e-05	0.00234435	0	4.71691e-05	0.00234435
	40 GW Solar	0.00856549	0.0151644	0.0287662	0.00856549	0.0151644	0.0287662	0.00856549	0.0151644	0.0287662	0.00856549	0.0151644	0.0287662
PHES	0 GW Solar	NaN	0	0.000689423	NaN	0	0.000689423	NaN	0	0.000206958	NaN	0	0
	20 GW Solar	0	4.71691e-05	0.00234435	0	4.71691e-05	0.00234435	0	4.71691e-05	0.00218282	0	9.76026e-06	0.000379011
	40 GW Solar	0.00856549	0.0151644	0.0287662	0.00856549	0.0102234	0.0125091	0.0022385	0.00315024	0.00645089	8.46009e-05	0.000720053	0.00371752
PSB	0 GW Solar	NaN	0	0.000689423	NaN	0	0.000689423	NaN	0	0.000689423	NaN	0	0.000689423
	20 GW Solar	0	4.71691e-05	0.00234435	0	4.71691e-05	0.00234435	0	4.71691e-05	0.00234435	0	4.71691e-05	0.00234435
	40 GW Solar	0.00856549	0.0151644	0.0287662	0.00856549	0.0151644	0.0287662	0.00856549	0.0151644	0.0246306	0.00581893	0.00725683	0.0114413
PSB (Reduced Cost)	0 GW Solar	NaN	0	0.000689423	NaN	0	0.000689423	NaN	0	0.000689423	NaN	0	0.000351238
	20 GW Solar	0	4.71691e-05	0.00234435	0	4.71691e-05	0.00234435	0	4.71691e-05	0.00234435	0	4.71691e-05	0.00234435
	40 GW Solar	0.00856549	0.0151644	0.0287662	0.00856549	0.0151644	0.0264735	0.00856549	0.01076	0.0147876	0.00138715	0.00313903	0.00750075
VRFB	0 GW Solar	NaN	0	0.000689423	NaN	0	0.000689423	NaN	0	0.000689423	NaN	0	0.000689423
	20 GW Solar	0	4.71691e-05	0.00234435	0	4.71691e-05	0.00234435	0	4.71691e-05	0.00234435	0	4.71691e-05	0.00234435
	40 GW Solar	0.00856549	0.0151644	0.0287662	0.00856549	0.0151644	0.0287662	0.00856549	0.0151644	0.0274959	0.00498874	0.00681484	0.0121399
ZBB	0 GW Solar	NaN	0	0.000689423	NaN	0	0.000689423	NaN	0	0.000689423	NaN	0	0.000689423
	20 GW Solar	0	4.71691e-05	0.00234435	0	4.71691e-05	0.00234435	0	4.71691e-05	0.00234435	0	4.71691e-05	0.00234435
	40 GW Solar	0.00856549	0.0151644	0.0287662	0.00856549	0.0151644	0.0287662	0.00856549	0.0151644	0.0260045	0.00856549	0.0124016	0.0153207

## Sheet: Figure 3
							Emissions Tax ($/ton)
		0			50			100			200
							Wind Capacity (GW)
Technology	Solar Cap (MW)	0 GW Wind	10 GW Wind	20 GW Wind	0 GW Wind	10 GW Wind	20 GW Wind	0 GW Wind	10 GW Wind	20 GW Wind	0 GW Wind	10 GW Wind	20 GW Wind
ACAES	0 GW Solar	55.0376	43.8457	33.7068	54.9693	43.7714	33.6553	54.9551	43.7627	33.6496	54.9486	43.7596	33.6477	Total Emissions (milion ton)
	20 GW Solar	38.1835	28.2109	19.7852	38.1147	28.1558	19.752	38.1063	28.1513	19.6394	37.9487	27.6508	18.8039
	40 GW Solar	31.3159	22.8386	15.5655	26.759	18.0207	12.1026	24.148	15.3555	9.75592	22.7686	13.9581	8.33075
DCAES	0 GW Solar	55.0376	43.8457	33.7068	54.9693	43.7714	33.6553	54.9551	43.7627	33.6496	54.9486	43.7596	33.4708
	20 GW Solar	38.1835	28.2109	19.7852	38.1147	28.1558	19.2828	38.1063	27.7183	18.2827	37.6835	27.1358	17.3786
	40 GW Solar	26.5743	18.2741	13.0677	21.2142	12.8913	8.04784	19.9139	11.7457	6.79757	18.9799	10.7323	5.67544
PbA	0 GW Solar	55.0376	43.8457	33.7068	54.9693	43.7714	33.6553	54.9551	43.7627	33.6496	54.9486	43.7596	33.6477
	20 GW Solar	38.1835	28.2109	19.7852	38.1147	28.1558	19.752	38.1063	28.1513	19.7493	38.1029	28.1502	19.7487
	40 GW Solar	31.3159	22.8386	15.5655	31.2581	22.7924	15.5389	31.2505	22.7887	15.5369	25.7489	17.0653	11.2352
Li-ion	0 GW Solar	55.0376	43.8457	33.7068	54.9693	43.7714	33.6553	54.9551	43.7627	33.6496	54.9486	43.7596	33.6477
	20 GW Solar	38.1835	28.2109	19.7852	38.1147	28.1558	19.752	38.1063	28.1513	19.7493	38.1029	28.1502	19.7487
	40 GW Solar	31.3159	22.8386	15.5655	31.2581	22.7924	15.5389	31.2505	22.7887	15.5369	31.2475	22.7877	15.5364
NaS	0 GW Solar	55.0376	43.8457	33.7068	54.9693	43.7714	33.6553	54.9551	43.7627	33.6496	54.9486	43.7596	33.6477
	20 GW Solar	38.1835	28.2109	19.7852	38.1147	28.1558	19.752	38.1063	28.1513	19.7493	38.1029	28.1502	19.7487
	40 GW Solar	31.3159	22.8386	15.5655	31.2581	22.7924	15.5389	30.7189	22.7887	15.5369	25.376	16.677	10.8
NaS (Increased cost)	0 GW Solar	55.0376	43.8457	33.7068	54.9693	43.7714	33.6553	54.9551	43.7627	33.6496	54.9486	43.7596	33.6477
	20 GW Solar	38.1835	28.2109	19.7852	38.1147	28.1558	19.752	38.1063	28.1513	19.7493	38.1029	28.1502	19.7487
	40 GW Solar	31.3159	22.8386	15.5655	31.2581	22.7924	15.5389	31.2505	22.7887	15.5369	31.2475	22.7877	15.5364
No storage	0 GW Solar	55.0376	43.8457	33.7068	54.9693	43.7714	33.6553	54.9551	43.7627	33.6496	54.9486	43.7596	33.6477
	20 GW Solar	38.1835	28.2109	19.7852	38.1147	28.1558	19.752	38.1063	28.1513	19.7493	38.1029	28.1502	19.7487
	40 GW Solar	31.3159	22.8386	15.5655	31.2581	22.7924	15.5389	31.2505	22.7887	15.5369	31.2475	22.7877	15.5364
PHES	0 GW Solar	55.0376	43.8457	33.7068	54.9693	43.7714	33.6553	54.9551	43.7627	33.6496	54.9486	43.7596	33.5407
	20 GW Solar	38.1835	28.2109	19.7852	38.1147	28.1558	19.1993	38.1019	27.7842	18.6237	37.8384	27.4931	18.1056
	40 GW Solar	27.5337	18.5631	12.046	24.4151	15.3809	9.15972	23.7145	14.6536	8.22721	23.2272	13.9365	7.74983
PSB	0 GW Solar	55.0376	43.8457	33.7068	54.9693	43.7714	33.6553	54.9551	43.7627	33.6496	54.9486	43.7596	33.6477
	20 GW Solar	38.1835	28.2109	19.7852	38.1147	28.1558	19.752	38.1063	28.1513	19.7493	38.1029	28.1502	19.6565
	40 GW Solar	31.3159	22.8386	15.5655	31.2581	22.7924	15.5389	28.0836	19.645	13.516	24.9559	16.0301	10.0386
PSB (Reduced Cost)	0 GW Solar	55.0376	43.8457	33.7068	54.9693	43.7714	33.6553	54.9551	43.7627	33.6496	54.9486	43.7596	33.6477
	20 GW Solar	38.1835	28.2109	19.7852	38.1147	28.1558	19.752	38.1063	28.1513	19.7493	38.1029	27.9115	19.1383
	40 GW Solar	31.3159	22.8386	15.5655	28.3807	19.9498	13.853	25.4699	16.643	10.6162	24.0389	15.0613	9.1476
VRFB	0 GW Solar	55.0376	43.8457	33.7068	54.9693	43.7714	33.6553	54.9551	43.7627	33.6496	54.9486	43.7596	33.6477
	20 GW Solar	38.1835	28.2109	19.7852	38.1147	28.1558	19.752	38.1063	28.1513	19.7493	38.1029	28.1502	19.7487
	40 GW Solar	31.3159	22.8386	15.5655	31.2581	22.7924	15.5389	30.0969	22.4295	15.5369	24.7104	16.0063	10.3927
ZBB	0 GW Solar	55.0376	43.8457	33.7068	54.9693	43.7714	33.6553	54.9551	43.7627	33.6496	54.9486	43.7596	33.6477
	20 GW Solar	38.1835	28.2109	19.7852	38.1147	28.1558	19.752	38.1063	28.1513	19.7493	38.1029	28.1502	19.7487
	40 GW Solar	31.3159	22.8386	15.5655	31.2581	22.7924	15.5389	31.2505	22.7887	15.5369	26.7168	17.8756	11.5559

## Sheet: Figure 4
							Emissions Tax ($/ton)
		0			50			100			200
							Wind Capacity (GW)
Technology	Solar Cap (MW)	0 GW Wind	10 GW Wind	20 GW Wind	0 GW Wind	10 GW Wind	20 GW Wind	0 GW Wind	10 GW Wind	20 GW Wind	0 GW Wind	10 GW Wind	20 GW Wind
ACAES	0 GW Solar	223.93	199.553	173.207	180.146	150.542	124.706	171.799	143.926	119.859	169.516	141.731	116.925	Total Emissions (million ton)
	20 GW Solar	201.104	176.388	149.809	151.961	123.723	99.6388	144.642	118.418	95.9693	142.847	117.152	94.597
	40 GW Solar	177.862	153.457	128.311	129.335	103.048	80.81	122.98	97.7787	76.5341	119.545	95.7304	75.1104
DCAES	0 GW Solar	223.93	199.553	173.207	180.146	150.542	124.706	170.774	141.586	115.248	163.777	136.231	110.358
	20 GW Solar	201.104	176.388	149.809	151.961	123.723	99.6388	144.642	118.418	94.6076	139.614	113.987	91.2008
	40 GW Solar	177.862	153.457	128.311	128.737	101.245	77.7515	118.317	94.6497	73.7947	113.832	91.8	72.2754
PbA	0 GW Solar	223.93	199.553	173.207	180.146	150.542	124.706	171.799	143.926	119.859	169.604	142.463	118.786
	20 GW Solar	201.104	176.388	149.809	151.961	123.723	99.6388	144.642	118.418	95.9693	142.847	117.267	95.1752
	40 GW Solar	177.862	153.457	128.311	129.335	103.048	81.0577	123.244	98.7918	77.9973	121.71	97.325	76.5409
Li-ion	0 GW Solar	223.93	199.553	173.207	180.146	150.542	124.706	171.799	143.926	119.859	169.604	142.463	118.786
	20 GW Solar	201.104	176.388	149.809	151.961	123.723	99.6388	144.642	118.418	95.9693	142.847	117.267	95.1752
	40 GW Solar	177.862	153.457	128.311	129.335	103.048	81.0577	123.244	98.7918	78.3409	121.811	97.9668	77.8349
NaS	0 GW Solar	223.93	199.553	173.207	180.146	150.542	124.706	171.799	143.926	119.859	169.604	142.463	118.786
	20 GW Solar	201.104	176.388	149.809	151.961	123.723	99.6388	144.642	118.418	95.9693	142.847	117.267	95.1752
	40 GW Solar	177.862	153.457	128.311	129.335	103.048	81.0577	123.244	98.7918	78.0377	121.599	97.2232	76.3692
NaS (Increased cost)	0 GW Solar	223.93	199.553	173.207	180.146	150.542	124.706	171.799	143.926	119.859	169.604	142.463	118.786
	20 GW Solar	201.104	176.388	149.809	151.961	123.723	99.6388	144.642	118.418	95.9693	142.847	117.267	95.1752
	40 GW Solar	177.862	153.457	128.311	129.335	103.048	81.0577	123.244	98.7918	78.3409	121.811	97.9668	77.4653
No storage	0 GW Solar	223.93	199.553	173.207	180.146	150.542	124.706	171.799	143.926	119.859	169.604	142.463	118.786
	20 GW Solar	201.104	176.388	149.809	151.961	123.723	99.6388	144.642	118.418	95.9693	142.847	117.267	95.1752
	40 GW Solar	177.862	153.457	128.311	129.335	103.048	81.0577	123.244	98.7918	78.3409	121.811	97.9668	77.8349
PHES	0 GW Solar	223.93	199.553	173.207	180.146	150.542	124.706	171.799	143.926	119.447	169.54	141.898	117.041
	20 GW Solar	201.104	176.388	149.809	151.961	123.723	99.6388	144.642	118.418	95.9288	142.847	117.115	94.4174
	40 GW Solar	177.862	153.457	128.311	129.335	102.487	79.3244	122.325	97.3672	76.0746	119.975	95.9826	75.1753
PSB	0 GW Solar	223.93	199.553	173.207	180.146	150.542	124.706	171.799	143.926	119.859	169.604	142.463	118.786
	20 GW Solar	201.104	176.388	149.809	151.961	123.723	99.6388	144.642	118.418	95.9693	142.847	117.267	95.1752
	40 GW Solar	177.862	153.457	128.311	129.335	103.048	81.0577	123.244	98.7918	77.9858	121.524	97.2165	76.312
PSB (Reduced Cost)	0 GW Solar	223.93	199.553	173.207	180.146	150.542	124.706	171.799	143.926	119.859	169.604	142.463	118.61
	20 GW Solar	201.104	176.388	149.809	151.961	123.723	99.6388	144.642	118.418	95.9693	142.847	117.267	95.1752
	40 GW Solar	177.862	153.457	128.311	129.335	103.048	80.8608	123.244	98.3843	77.1236	120.856	96.7172	75.9238
VRFB	0 GW Solar	223.93	199.553	173.207	180.146	150.542	124.706	171.799	143.926	119.859	169.604	142.463	118.786
	20 GW Solar	201.104	176.388	149.809	151.961	123.723	99.6388	144.642	118.418	95.9693	142.847	117.267	95.1752
	40 GW Solar	177.862	153.457	128.311	129.335	103.048	81.0577	123.244	98.7918	78.2119	121.294	96.9511	76.0761
ZBB	0 GW Solar	223.93	199.553	173.207	180.146	150.542	124.706	171.799	143.926	119.859	169.604	142.463	118.786
	20 GW Solar	201.104	176.388	149.809	151.961	123.723	99.6388	144.642	118.418	95.9693	142.847	117.267	95.1752
	40 GW Solar	177.862	153.457	128.311	129.335	103.048	81.0577	123.244	98.7918	78.1583	121.811	97.7934	76.964

## Sheet: Figure 5- Renewable Curtailment
2010		Curtailment (%)		Curtailment (%)
0 GW Min Load	No Storage	71.8417	PHES	69.8072
5.4 GW Min Load	No Storage	71.8417	PHES	69.8072
7 GW Min Load	No Storage	71.8417	PHES	69.8072
12.6 GW Min Load	No Storage	72.199	PHES	69.8079
2011		Curtailment		Curtailment
0 GW Min Load	No Storage	54.1537	PHES	42.3417
5.4 GW Min Load	No Storage	54.1537	PHES	42.3417
7 GW Min Load	No Storage	54.1537	PHES	42.3417
12.6 GW Min Load	No Storage	54.195	PHES	42.3428
2012		Curtailment		Curtailment
0 GW Min Load	No Storage	27.0383	PHES	8.89158
5.4 GW Min Load	No Storage	27.0383	PHES	8.89158
7 GW Min Load	No Storage	27.0383	PHES	8.89158
12.6 GW Min Load	No Storage	27.6275	PHES	8.89158

## Sheet: Figure 5- Emissions Reduction
2010		Emissions reduction (%)		Emissions reduction (%)
0 GW Min Load	No Storage	91.988	PHES	97.4978
5.4 GW Min Load	No Storage	91.988	PHES	97.4978
7 GW Min Load	No Storage	91.988	PHES	97.4978
12.6 GW Min Load	No Storage	90.9013	PHES	97.4959
2011		Emissions reduction		Emissions reduction
0 GW Min Load	No Storage	77.2048	DCAES	95.3229
5.4 GW Min Load	No Storage	77.2048	DCAES	95.3229
7 GW Min Load	No Storage	77.2048	DCAES	95.3229
12.6 GW Min Load	No Storage	77.1444	DCAES	95.3213
2012		Emissions reduction		Emissions reduction
0 GW Min Load	No Storage	71.7255	DCAES	89.6714
5.4 GW Min Load	No Storage	71.7255	DCAES	89.6714
7 GW Min Load	No Storage	71.7255	DCAES	89.6714
12.6 GW Min Load	No Storage	71.2528	DCAES	89.6713
